# Supplementary material for: Crystal structure of sunvozertinib, C29H35ClFN7O3, from synchrotron X-ray powder data and DFT optimization
Source: Acta Crystallogr E Crystallogr Commun. 2026 May 15;82(Pt 6):634–8. doi: 10.1107/S2056989026004706 (PMC13239022; doi:10.1107/S2056989026004706)
Supplement: Supplementary file 1 [file e-82-00634-sup1.cif]

##############################################################################
#                                                                            #
# This CIF contains the data in a paper accepted for publication in          #
# Acta Crystallographica Section E. It conforms to the requirements of       #
# Notes for Authors for Acta Crystallographica Section E, and has been       #
# peer reviewed under the auspices of the IUCr Commission on Journals.       #
#                                                                            #
# Full details of the Crystallographic Information File format               #
# are given in the paper "The Crystallographic Information File (CIF):       #
# a New Standard Archive File for Crystallography" by S. R. Hall, F. H.      #
# Allen and I. D. Brown [Acta Cryst. (1991), A47, 655-685].                  #
#                                                                            #
# The current version of the core CIF dictionary is obtainable from          #
# ftp://ftp.iucr.org/pub/cif_core.dic.                                       #
#                                                                            #
# Software is freely available for graphical display of the structure(s)     #
# in this CIF. For information consult the CIF software page                 #
# http://www.iucr.org/resources/cif/software.                                #
#                                                                            #
# This file may be used for bona fide research purposes within the           #
# scientific community so long as proper attribution is given to the journal # 
# article from which it was obtained.                                        #
#                                                                            #
##############################################################################
data_I
_audit_creation_method     "created in GSAS-II"
_journal_date_recd_electronic     2026-03-17
_journal_date_accepted     2026-05-06
_journal_name_full     'Acta Crystallographica, Section E'
_journal_year     2026
_journal_volume     82
_journal_issue      1
_journal_page_first     0
_journal_page_last     0
_journal_paper_category     GO
_journal_paper_doi     10.1107/S2056989026004706
_journal_coeditor_code     HB8203
_publ_contact_author_name     'James A. Kaduk'
_publ_contact_author_address
;
Department of Chemistry,
North Central College,
131 S. Loomis
St., Naperville IL
60540 USA
;
_publ_contact_author_email     kaduk@poycrystallography.com
_publ_section_title
;
Crystal structure of sunvozertinib, C~29~H~35~ClFN~7~O~3~, from synchrotron
X-ray powder data and DFT optimization
;
loop_
    _publ_author_name
    _publ_author_footnote
    _publ_author_address
    'Salazar, Jacob K.' .
;
North Central College
Department of Chemistry
131 S. Loomis St.
Naperville IL 60540 USA
;
    'Kaduk, James A.' .
;
Department of Physics,
North Central College,
131 S. Loomis
St., Naperville IL
60540 USA
;
    'Dosen, Anja' .
;
ICDD
12 Campus Blvd.
Newtown Square PA
19073 USA
;
    'Blanton, Thomas N.' .
;
ICDD
12 Campus Blvd.
Newtown Square PA
19073 USA
;
_publ_section_synopsis
;
The crystal structure of sunvozertinib has been solved and refined using
synchrotron X-ray powder diffraction data, and optimized using density
functional theory techniques.
;
_pd_block_id     2025-12-06T09:21|sunvozertinib_3|noname|CLSBrockhouse
_chemical_name_systematic
;\
<i>N</i>-[5-({4-[5-Chloro-4-fluoro-2-(2-hydroxypropan-2-yl)anilino]pyrimidin-\
2-yl}amino)-2-[(3<i>R</i>)-3-(dimethylamino)pyrrolidin-1-yl]-4-\
methoxyphenyl]prop-2-enamide
;
_chemical_name_common
;
Sunvozertinib
;
_chemical_formula_sum     'C29 H35 Cl F N7 O3'
_chemical_formula_iupac     'C29 H35 Cl F N7 O3'
_chemical_formula_weight     584.09
_symmetry_cell_setting     monoclinic
_space_group_name_H-M_alt     "C 2"
_space_group_name_Hall     "C 2y"
loop_
    _space_group_symop_id
    _space_group_symop_operation_xyz
    1 x,y,z
    2 -x,y,-z
    3 1/2+x,1/2+y,z
    4 1/2-x,1/2+y,-z
_cell_length_a     33.491(9)
_cell_length_b     10.2237(6)
_cell_length_c     19.857(4)
_cell_angle_alpha     90
_cell_angle_beta     117.216(9)
_cell_angle_gamma     90
_cell_volume     6046.4(10)
_cell_formula_units_Z     8
_cell_measurement_temperature     298
_exptl_crystal_density_diffrn     1.2833
_exptl_absorpt_coefficient_mu     0.105
_diffrn_ambient_temperature     298
_diffrn_radiation_type     synchrotron
_diffrn_radiation_wavelength     0.81933
_diffrn_measurement_device_type
;
Wiggler Low Energy Beamline, Brockhouse X-ray Diffraction and Scattering
Sector, Canadian Light Source
;
_diffrn_radiation_probe     x-ray
loop_
    _refln_index_h
    _refln_index_k
    _refln_index_l
    _refln_F_squared_meas
    _refln_F_squared_calc
    _refln_phase_calc
    _refln_d_spacing
    _gsas_i100_meas
    0 0 1 897.3951 645.0161 0.0 17.65873 5.74
    2 0 -1 4023.1586 3870.3317 0.0 15.36115 11.47
    2 0 0 15938.3719 15357.9403 0.0 14.89168 38.06
    2 0 -2 1187.8771 2257.7207 0.0 9.81514 1.73
    1 1 0 7623.3196 6010.9038 52.8 9.66985 15.93
    2 0 1 1492.9566 96.4323 0.0 9.45143 2.05
    1 1 -1 2482.8323 1776.2773 98.8 9.06763 4.92
    0 0 2 32.8613 20.8153 180.0 8.82937 0.05
    4 0 -1 40428.2695 17995.0409 0.0 8.36604 30.11
    1 1 1 29544.2160 27616.2765 -1.3 7.99603 53.27
    4 0 -2 56867.2006 52574.5542 0.0 7.68058 40.24
    3 1 -1 23829.9408 19246.8994 60.6 7.51591 29.94
    4 0 0 12046.1178 13036.6863 180.0 7.44584 7.17
    3 1 0 89834.1010 94038.8607 100.5 7.12232 100.00
    1 1 -2 3629.6764 5199.5027 83.5 7.06336 5.34
    3 1 -2 17310.6659 14193.4206 -99.4 6.72585 19.27
    2 0 -3 5297.4539 1789.6510 0.0 6.60296 3.90
    2 0 2 3462.9399 3407.6477 180.0 6.41588 2.66
    4 0 -3 12532.9488 28933.9401 0.0 6.19823 6.55
    1 1 2 8258.0078 9810.9203 -133.7 6.08578 10.47
    3 1 1 13468.3400 11880.6843 -21.9 5.96153 12.29
    4 0 1 1733.9686 1433.0491 0.0 5.95483 0.79
    0 0 3 935.5909 2726.4556 180.0 5.88624 0.66
    5 1 -1 41785.9373 42056.1531 -131.8 5.56745 27.78
    6 0 -2 59742.5280 71750.4840 180.0 5.54344 20.18
    3 1 -3 758.9313 1049.5598 22.6 5.51128 0.64
    5 1 -2 15506.1989 22381.9675 -83.6 5.48933 10.58
    6 0 -1 789.1409 1157.4970 180.0 5.47536 0.25
    1 1 -3 12367.8266 11505.7041 159.6 5.39644 12.07
    5 1 0 57155.5110 64425.9733 -160.5 5.14681 32.94
    6 0 -3 115184.3925 115172.9227 0.0 5.12038 36.12
    0 2 0 76091.7425 72894.8287 62.6 5.11186 22.34
    5 1 -3 134829.3787 119093.4499 -162.7 4.96750 81.85
    6 0 0 52571.6011 46509.2889 180.0 4.96389 13.94
    0 2 1 16363.3678 15681.1753 -4.0 4.91026 9.42
    4 0 -4 16136.0313 13365.6671 0.0 4.90757 5.81
    2 0 -4 7.1409 3.9613 0.0 4.88497 0.00
    2 2 -1 36614.6184 27811.2184 137.1 4.85034 19.50
    2 2 0 25115.1877 23896.2707 177.4 4.83493 13.14
    3 1 2 21329.4309 17944.1412 -150.1 4.82380 15.48
    2 0 3 5068.7663 1126.3072 0.0 4.77786 2.30
    1 1 3 19292.7621 14846.9049 90.0 4.72594 16.03
    4 0 2 115969.7312 86533.8257 180.0 4.72572 39.99
    2 2 -2 81099.5401 77244.8262 -12.6 4.53381 40.23
    2 2 1 17273.1717 15112.1865 -161.5 4.49634 8.51
    5 1 1 30336.2380 27030.1263 27.8 4.48773 14.78
    3 1 -4 31965.1448 29025.8185 4.8 4.46530 19.56
    6 0 -4 80923.5842 72896.7602 180.0 4.46525 21.01
    0 2 2 73888.1773 58116.0896 -171.3 4.42391 39.13
    0 0 4 140186.7373 122044.0891 0.0 4.41468 55.54
    4 2 -1 30687.8800 44490.5379 96.7 4.36202 12.96
    7 1 -2 11144.9124 19026.4798 50.1 4.33205 4.55
    5 1 -4 24895.2085 17983.2991 -169.0 4.29230 12.29
    6 0 1 43915.8902 33052.0247 0.0 4.29435 9.71
    1 1 -4 12091.9785 14083.6405 126.6 4.26216 7.87
    4 2 -2 27815.8102 33240.3345 146.8 4.25550 11.58
    7 1 -1 20777.1779 19100.5608 -14.9 4.23184 7.90
    4 2 0 2962.2849 2150.7042 17.1 4.21427 1.17
    7 1 -3 37612.8028 33205.6598 179.1 4.18317 15.11
    8 0 -2 9147.9038 8264.0287 180.0 4.18302 1.71
    8 0 -3 1702.1780 15405.0961 0.0 4.10749 0.32
    2 2 -3 40787.8329 53283.1933 -112.2 4.04210 17.81
    8 0 -1 0.0814 0.1178 0.0 4.03425 0.00
    2 2 2 9962.4714 18530.8949 -179.3 3.99802 4.50
    4 0 -5 9986.3789 20005.3466 180.0 3.97069 2.51
    4 2 -3 54341.8796 60288.0115 -21.1 3.94368 20.66
    3 1 3 13552.4830 15875.3705 82.8 3.94585 7.43
    7 1 0 31616.2553 31843.7199 -100.5 3.92817 10.60
    4 2 1 464.7000 907.8984 104.5 3.87873 0.17
    0 2 3 16093.2658 19982.9563 -112.5 3.85958 7.27
    2 0 -5 9462.9372 11339.5909 180.0 3.85502 2.59
    7 1 -4 24595.6050 28543.2466 -67.8 3.85127 8.94
    8 0 -4 47099.0570 48712.1264 180.0 3.84029 8.30
    4 0 3 1765.3106 1844.8300 180.0 3.84136 0.46
    5 1 2 10849.7206 10720.5403 19.1 3.83569 4.47
    6 0 -5 2.7093 2.5150 0.0 3.81854 0.00
    1 1 4 5097.1810 4229.3163 105.9 3.80801 2.86
    2 0 4 15326.8859 16091.7036 180.0 3.78689 4.47
    6 2 -2 108913.5851 41595.0326 -143.4 3.75795 34.36
    6 2 -1 57764.0633 24529.3667 137.4 3.73653 17.62
    8 0 0 10.4036 8.0111 0.0 3.72292 0.00
    3 1 -5 995.1980 4481.4629 179.4 3.68111 0.44
    6 0 2 0.7106 2.2524 180.0 3.66911 0.00
    5 1 -5 3561.4882 11020.6816 -128.5 3.66510 1.38
    6 2 -3 90000.1124 40131.5975 82.0 3.61764 27.43
    6 2 0 15771.7475 6543.6562 153.4 3.56116 4.42
    4 2 -4 7267.5553 13472.5647 -62.5 3.54019 2.41
    2 2 -4 4230.8358 13208.5566 -122.5 3.53168 1.55
    0 0 5 682.9375 1644.2405 180.0 3.53175 0.17
    7 1 1 6462.9301 17275.2358 166.8 3.53140 1.89
    2 2 3 11343.2572 8753.2823 89.2 3.49056 4.39
    1 1 -5 13378.6159 9893.3679 -21.5 3.48853 6.05
    9 1 -2 16926.8722 11140.1517 10.8 3.48358 4.40
    8 0 -5 5093.2946 3340.1387 180.0 3.47618 0.78
    9 1 -3 2167.8613 1388.7806 -81.2 3.47553 0.58
    4 2 2 18084.0610 12233.3989 -173.6 3.47008 5.90
    7 1 -5 15048.0799 17713.6062 96.7 3.44811 4.68
    1 3 0 9310.2447 8225.1778 -59.6 3.38581 2.41
    6 2 -4 74313.1171 74219.0773 26.0 3.36293 20.67
    9 1 -1 8199.8948 8105.1554 -41.2 3.36268 1.97
    1 3 -1 8524.4627 8471.3330 157.0 3.35768 2.19
    8 0 1 3463.7488 3088.2304 180.0 3.34694 0.45
    10 0 -3 33285.5833 29383.4761 0.0 3.34411 4.06
    0 2 4 12628.9041 10844.0488 -154.8 3.34117 4.64
    9 1 -4 47773.4115 41852.6378 -68.9 3.34110 12.37
    10 0 -2 14258.4148 15051.7010 0.0 3.31902 1.66
    4 0 -6 223.6493 219.4729 180.0 3.30148 0.04
    3 1 4 11809.6130 11464.8390 176.4 3.29883 4.83
    1 3 1 5795.2789 5702.0249 -50.4 3.29372 1.48
    6 2 1 9484.2444 9538.2054 94.4 3.28808 2.41
    5 1 3 11137.4970 10789.5402 -140.6 3.28444 3.82
    6 0 -6 28377.2039 22487.7132 180.0 3.27171 4.51
    3 3 -1 41313.9855 25601.7645 78.6 3.25749 9.90
    10 0 -4 1833.1195 849.6339 180.0 3.25339 0.22
    8 2 -2 22773.6063 5536.0872 79.3 3.23729 5.23
    3 3 0 10203.6997 5324.3642 127.4 3.22328 2.39
    1 3 -2 14334.9358 9793.0638 -48.8 3.21777 3.57
    4 0 4 21850.5538 14382.8218 180.0 3.20794 4.22
    8 2 -3 1565.5580 1005.1389 163.8 3.20190 0.36
    3 3 -2 11504.8631 11602.6530 21.0 3.18395 2.70
    10 0 -1 1307.5660 1173.0469 180.0 3.18547 0.14
    2 0 -6 8337.1594 7758.1123 180.0 3.17682 1.58
    1 1 5 2626.6325 2404.5123 106.4 3.16923 1.04
    8 2 -1 27787.0011 25379.3806 -76.2 3.16685 6.04
    6 0 3 13114.9845 16520.1526 180.0 3.15048 2.02
    9 1 0 19807.1926 25505.2547 -12.3 3.14844 4.28
    5 1 -6 5430.5113 6867.1642 170.5 3.14622 1.65
    4 2 -5 13638.0986 14505.6729 -73.7 3.13582 3.82
    7 1 2 6198.5856 6085.2932 17.4 3.13140 1.59
    2 0 5 1566.7735 1517.1903 180.0 3.13001 0.31
    9 1 -5 10914.7856 9862.8576 -145.2 3.11904 2.59
    1 3 2 13569.1912 12262.9147 111.0 3.10779 3.36
    3 1 -6 1252.6848 1175.2000 -103.3 3.10302 0.41
    8 0 -6 2028.4840 1983.0173 0.0 3.09912 0.26
    3 3 1 13218.6866 14965.4237 -118.7 3.09086 2.97
    2 2 -5 6597.2723 10343.1634 -81.8 3.07790 1.98
    10 0 -5 6625.8773 10416.5684 0.0 3.07223 0.75
    8 2 -4 10065.3825 16877.4721 93.3 3.07039 2.23
    4 2 3 6040.1891 10113.2751 151.3 3.07093 1.74
    6 2 -5 1523.0387 2328.0679 -42.2 3.05923 0.37
    7 1 -6 9012.6403 12705.6396 102.2 3.05410 2.33
    2 2 4 5174.0989 6526.3272 -150.8 3.04289 1.64
    5 3 -1 10984.3113 11363.8863 118.1 3.03171 2.26
    3 3 -3 13429.1292 12999.4928 -44.4 3.02254 2.98
    5 3 -2 25497.7857 23483.9591 90.9 3.01891 5.28
    8 2 0 4325.8352 3494.0323 -85.0 3.00940 0.86
    1 3 -3 22738.7468 19422.1891 -101.1 3.00318 5.34
    6 2 2 17647.4011 10577.4069 -30.0 2.98076 4.06
    10 0 0 6133.0877 3904.8801 0.0 2.97834 0.59
    8 0 2 59872.6564 38407.8235 0.0 2.97741 6.85
    5 3 0 5494.9028 4136.0803 61.3 2.95801 1.08
    0 0 6 1666.4108 829.1712 180.0 2.94312 0.29
    1 1 -6 4041.8808 1973.1825 -31.8 2.93982 1.33
    5 3 -3 23639.6286 19665.7025 -0.6 2.92275 4.73
    11 1 -3 5420.4793 4797.6566 -122.8 2.91799 1.00
    0 2 5 16042.4674 18080.1943 -28.5 2.90570 4.72
    3 3 2 4227.0692 3642.3488 154.5 2.89263 0.91
    9 1 1 2764.6263 2457.1978 -79.6 2.88988 0.53
    11 1 -2 1008.3319 1011.7483 91.1 2.88027 0.18
    11 1 -4 26155.8745 27884.7482 -68.7 2.87763 4.87
    8 2 -5 1559.2018 1832.0485 -86.2 2.87451 0.32
    1 3 3 12874.1540 16786.2636 -109.5 2.87111 2.98
    9 1 -6 4288.3717 4171.4464 78.3 2.85814 0.90
    10 0 -6 32028.9675 31432.7317 0.0 2.84174 3.25
    5 1 4 514.0527 505.6633 -157.7 2.84161 0.14
    6 0 -7 2007.4045 1915.6109 0.0 2.83209 0.25
    3 1 5 2452.4699 2684.9482 108.6 2.81749 0.76
    5 3 1 13717.1350 16095.0231 -3.0 2.81506 2.54
    4 0 -7 76.7623 88.0045 0.0 2.81185 0.01
    3 3 -4 13997.8669 17616.1538 -37.1 2.80949 2.86
    8 2 1 18635.1090 18025.9593 -172.0 2.80014 3.39
    10 2 -3 7039.5960 6460.4201 -130.7 2.79848 1.22
    12 0 -3 13.2171 9.4391 0.0 2.78868 0.00
    10 2 -2 9649.5774 6193.9953 167.9 2.78373 1.63
    7 3 -2 824.3122 551.9848 -113.5 2.77539 0.14
    4 2 -6 5844.1359 4097.7525 -110.4 2.77335 1.36
    11 1 -1 4615.3309 3299.8804 -27.5 2.77296 0.76
    12 0 -4 1011.2192 742.2375 180.0 2.77172 0.09
    7 1 3 1175.1132 861.3072 -20.0 2.77147 0.26
    11 1 -5 41902.1364 32627.1740 -6.1 2.76825 7.50
    5 3 -4 9920.2723 8309.3387 157.3 2.76485 1.86
    1 3 -4 11890.0430 11630.8245 -77.3 2.75675 2.55
    6 2 -6 1607.0441 1527.5661 68.5 2.75564 0.34
    8 0 -7 10327.9423 9503.0117 180.0 2.75352 1.11
    7 3 -1 5627.5135 4821.7239 114.5 2.74849 0.94
    10 2 -4 1819.0663 1582.2298 25.7 2.74466 0.31
    4 0 5 258.3017 237.0500 180.0 2.74213 0.04
    10 0 1 2046.1385 1985.8801 0.0 2.73863 0.18
    7 3 -3 3053.7218 3182.1074 -51.4 2.73502 0.52
    12 0 -2 849.9217 840.9808 0.0 2.73768 0.07
    6 0 4 4398.3268 4571.3587 180.0 2.73554 0.56
    5 1 -7 11546.2527 13357.1166 129.2 2.73162 2.76
    4 2 4 352.6019 546.0195 -172.5 2.71721 0.09
    1 1 6 449.9450 640.4728 -127.7 2.70590 0.13
    7 1 -7 11265.7134 16191.5406 24.2 2.70443 2.40
    10 2 -1 1649.1007 2361.4344 132.5 2.70352 0.26
    2 2 -6 10523.1312 17217.2969 -107.6 2.69822 2.56
    2 0 -7 8377.3756 13349.9970 0.0 2.69878 1.16
    12 0 -5 1269.1962 2402.2436 180.0 2.69036 0.11
    6 2 3 3286.0319 6369.7646 -163.0 2.68202 0.68
    3 1 -7 10733.3489 14130.9297 35.8 2.66949 2.71
    2 2 5 3689.2238 4810.1498 105.0 2.66936 0.95
    3 3 3 8383.2840 9941.8061 84.6 2.66534 1.69
    2 0 6 30451.3810 36633.8926 180.0 2.66476 4.45
    7 3 0 3896.3160 4346.3590 149.6 2.65988 0.62
    8 2 -6 3085.2953 3188.5084 -26.5 2.65012 0.56
    8 0 3 2128.2748 2261.4337 180.0 2.64674 0.21
    7 3 -4 12127.4867 14845.4745 78.2 2.63562 1.99
    10 2 -5 13860.7597 17135.8436 106.7 2.63325 2.28
    5 3 2 3521.1825 4439.2980 101.3 2.63061 0.62
    12 0 -1 869.7253 1103.3520 180.0 2.62909 0.06
    9 1 2 12413.6954 16113.2134 29.4 2.62601 2.15
    1 3 4 2182.9610 2910.7995 -62.1 2.62163 0.45
    11 1 0 537.4559 710.2639 -124.5 2.61735 0.08
    11 1 -6 4614.4630 6319.9988 -173.9 2.61142 0.77
    10 0 -7 1373.7549 2016.2908 0.0 2.59824 0.12
    9 1 -7 8668.9825 12672.5793 -138.0 2.59542 1.57
    3 3 -5 1646.0041 1489.2698 49.4 2.57911 0.30
    5 3 -5 22706.5138 18548.2522 44.3 2.57359 3.89
    10 2 0 5870.3815 4921.1280 -46.9 2.57341 0.86
    8 2 2 6362.2506 5325.9185 91.3 2.57281 1.06
    12 0 -6 7824.9728 7474.9880 0.0 2.56019 0.61
    0 4 0 22366.4789 22286.0069 0.3 2.55593 1.67
    0 2 6 1820.3201 1758.0157 -144.1 2.55059 0.43
    1 1 -7 7077.1740 11591.6717 99.0 2.53464 1.75
    0 4 1 1409.1941 2600.0006 -89.9 2.52957 0.21
    7 3 1 5407.9217 9763.4312 -115.8 2.52599 0.80
    2 4 -1 1283.3569 2328.0867 -81.5 2.52127 0.19
    0 0 7 10029.2652 16578.3346 180.0 2.52268 1.30
    2 4 0 8951.3986 15434.0982 -179.6 2.51909 1.29
    1 3 -5 10168.8230 11755.6665 -56.1 2.51016 1.94
    9 3 -2 15691.4938 17668.5354 -55.7 2.50831 2.19
    9 3 -3 2526.8429 2889.7237 -50.6 2.50530 0.36
    7 3 -5 3422.0358 4309.9901 109.3 2.49497 0.53
    10 0 2 31290.6332 38397.6045 0.0 2.49732 2.43
    13 1 -4 1510.5740 1847.5902 -173.9 2.49253 0.21
    13 1 -3 9333.2116 11314.4639 -80.5 2.49128 1.25
    5 1 5 952.0028 1126.6622 48.2 2.48913 0.22
    10 2 -6 674.8978 722.2097 9.3 2.48375 0.10
    6 0 -8 4362.1899 4510.3570 180.0 2.48188 0.43
    12 0 0 4624.3880 4786.9648 180.0 2.48195 0.31
    6 2 -7 2934.6641 2801.9397 58.7 2.47730 0.53
    2 4 -2 611.5340 567.3289 -151.3 2.47344 0.09
    2 4 1 2663.1557 2381.9939 48.4 2.46730 0.38
    4 2 -7 2708.8062 2321.2373 91.7 2.46372 0.52
    9 3 -1 6034.7550 5006.8458 -122.3 2.46203 0.81
    7 1 4 9622.2215 8304.6574 -18.3 2.46323 1.87
    0 4 2 16764.9843 13800.9687 -113.6 2.45513 2.45
    9 3 -4 5718.8212 4979.4455 98.6 2.45352 0.80
    8 0 -8 1179.7932 1071.8171 180.0 2.45379 0.10
    3 1 6 122.2051 118.5112 -140.3 2.45097 0.03
    12 2 -3 11825.9501 12657.7876 -5.4 2.44809 1.56
    4 4 -1 15172.3697 19252.2693 174.6 2.44440 2.06
    13 1 -5 5945.5961 6891.9210 5.6 2.44548 0.81
    4 0 -8 1388.3131 1722.9432 0.0 2.44248 0.15
    13 1 -2 1072.7291 1354.5070 13.1 2.44196 0.14
    3 3 4 1559.3009 2150.1795 133.1 2.43663 0.29
    12 2 -4 3112.2167 4278.5605 -0.8 2.43659 0.41
    11 1 1 553.0016 746.5586 -55.1 2.43749 0.08
    5 3 3 9663.2391 14692.0810 133.4 2.43082 1.59
    11 1 -7 1469.4450 2168.7996 -118.6 2.43110 0.22
    4 4 -2 163.8225 266.5488 -49.7 2.42517 0.02
    8 2 -7 2818.6180 4530.9795 -62.5 2.42420 0.45
    4 4 0 5275.2310 9111.5949 67.5 2.41746 0.70
    4 2 5 4768.4684 7865.2955 131.0 2.41641 0.99
    10 2 1 13942.9884 22491.0962 -82.5 2.41402 1.88
    12 2 -2 702.8378 1124.1822 177.9 2.41337 0.09
    6 2 4 4759.5265 7441.4703 -37.0 2.41190 0.87
    7 1 -8 747.7026 1048.5048 -22.1 2.40664 0.13
    6 0 5 1785.5745 2440.5168 0.0 2.40472 0.19
    12 0 -7 9610.6451 12884.0620 180.0 2.40157 0.69
    5 1 -8 480.9017 642.3601 70.9 2.40129 0.09
    14 0 -4 14406.2185 20136.6291 180.0 2.39131 0.90
    4 0 6 228.9829 320.9084 180.0 2.38893 0.03
    2 2 -7 2173.9812 3076.6568 -71.0 2.38660 0.43
    2 4 -3 7921.4723 11473.8933 38.2 2.38358 1.09
    1 3 5 3270.9538 4731.4095 -41.0 2.38299 0.60
    12 2 -5 9109.1928 13227.6048 -158.2 2.38076 1.19
    9 1 3 5369.8766 7751.5075 -82.3 2.37893 0.84
    14 0 -3 1438.1299 2064.6064 180.0 2.37842 0.09
    2 4 2 128.8049 193.8473 99.7 2.37445 0.02
    9 3 0 4479.3326 6623.3650 -118.1 2.37411 0.57
    5 3 -6 2603.6556 3823.5162 -3.5 2.37316 0.40
    7 3 2 16406.1579 21577.0026 -72.0 2.36678 2.29
    4 4 -3 14004.2891 16746.7462 11.6 2.36291 1.84
    10 0 -8 15.9286 19.5134 180.0 2.36465 0.00
    2 2 6 6417.0698 7641.2396 40.7 2.36297 1.33
    9 3 -5 372.3120 429.3976 -20.8 2.36143 0.05
    8 0 4 879.4412 1039.2023 0.0 2.36286 0.08
    14 0 -5 192.2018 219.3430 180.0 2.36103 0.01
    13 1 -6 3284.5775 3551.2157 -115.7 2.35780 0.43
    1 1 7 4241.9022 4533.6580 117.7 2.35699 0.95
    3 3 -6 778.9639 800.1832 -163.8 2.35445 0.13
    13 1 -1 374.0082 383.0298 -39.3 2.35255 0.04
    9 1 -8 2228.2086 2267.5381 25.1 2.35114 0.35
    4 4 1 10981.0893 11266.3933 7.9 2.34872 1.42
    8 2 3 7909.4623 8033.8848 -90.7 2.35038 1.20
    0 4 3 3567.2300 3645.8624 -104.2 2.34445 0.50
    2 0 -8 2003.2525 1965.4800 0.0 2.34454 0.21
    12 2 -1 2624.1615 2357.9135 -156.2 2.33799 0.31
    3 1 -8 28.3112 24.7980 -10.8 2.33626 0.01
    7 3 -6 6718.9714 5694.7935 65.6 2.33287 0.94
    14 0 -2 112.8506 78.3449 180.0 2.32439 0.01
    6 4 -2 765.0296 483.9562 -114.2 2.32109 0.09
    2 0 7 481.6791 316.9894 180.0 2.31873 0.05
    6 4 -1 22183.0004 14565.6592 -153.5 2.31602 2.69
    10 2 -7 11192.0275 7324.1727 25.2 2.31622 1.54
    12 0 1 63.0710 41.2801 180.0 2.31613 0.00
    14 0 -6 29.1531 15.9290 180.0 2.29225 0.00
    12 2 -6 2143.6851 1284.6059 -9.8 2.28914 0.27
    6 4 -3 24809.3031 16724.2557 82.6 2.28685 3.01
    1 3 -6 3242.5544 2362.7424 39.4 2.28073 0.54
    6 4 0 8850.8713 6387.5387 63.7 2.27238 1.04
    11 3 -3 2041.8410 1492.5664 140.4 2.27049 0.24
    10 0 3 1991.6102 1434.8494 180.0 2.27173 0.14
    4 4 -4 22651.6739 16850.8852 15.4 2.26691 2.85
    2 4 -4 3108.2236 2235.1957 -58.9 2.26467 0.41
    0 2 7 8413.5651 5601.4943 -138.5 2.26221 1.60
    9 3 1 5194.9567 3043.2351 -159.3 2.25717 0.61
    2 4 3 1236.8523 694.8803 -141.6 2.25371 0.17
    11 3 -2 2412.1411 1410.4853 63.2 2.25258 0.27
    11 3 -4 43554.0233 26237.1888 -91.2 2.25132 5.03
    11 1 2 23747.0661 14475.0005 109.9 2.25267 2.97
    4 4 2 1227.4136 824.8389 162.6 2.24817 0.15
    11 1 -8 1273.2566 890.7530 38.0 2.24637 0.17
    10 2 2 9689.6082 7190.8940 167.9 2.24387 1.20
    9 3 -6 10595.6358 8130.5356 -155.6 2.24195 1.32
    13 1 -7 14230.3331 10533.9257 -42.8 2.24190 1.74
    14 0 -1 3612.4396 2574.6434 180.0 2.23709 0.19
    13 1 0 1443.4505 1009.2000 174.4 2.23558 0.16
    5 3 4 7600.5851 5050.9522 -154.5 2.23394 1.15
    6 2 -8 5619.8481 3821.5552 57.6 2.23265 0.85
    12 0 -8 20555.1669 14377.8524 180.0 2.23262 1.33
    12 2 0 4195.3796 2852.2477 140.4 2.23269 0.46
    1 1 -8 4797.7035 4056.3091 74.0 2.22486 0.92
    3 3 5 7092.9298 6933.6185 -112.9 2.22217 1.15
    6 4 -4 8481.7110 10547.3999 57.9 2.21823 0.99
    0 4 4 6465.0638 7774.9227 5.3 2.21195 0.87
    8 2 -8 19060.8896 21418.5956 92.3 2.21213 2.64
    0 0 8 83.9209 76.2702 0.0 2.20734 0.01
    5 1 6 24134.7657 21378.0020 11.5 2.20663 4.48
    4 2 -8 4302.3616 3453.0141 -95.6 2.20384 0.69
    7 1 5 11003.9421 8981.9513 52.9 2.20407 1.83
    6 0 -9 10669.5348 8223.4002 180.0 2.20099 0.86
    11 3 -1 2584.0706 1913.1428 59.2 2.20012 0.28
    8 0 -9 9131.9708 6926.1599 180.0 2.19960 0.68
    7 3 3 129.0947 95.1563 169.7 2.19938 0.02
    11 3 -5 18867.0735 13877.8968 23.3 2.19777 2.13
    6 4 1 17234.2272 12681.3111 -16.0 2.19634 1.94
    14 0 -7 10198.4048 7529.4388 180.0 2.19445 0.59
    8 4 -2 945.0735 638.8376 54.5 2.18101 0.10
    15 1 -4 5385.5720 3778.0581 -147.3 2.18125 0.56
    5 3 -7 10834.8334 7644.7652 144.2 2.17931 1.48
    6 2 5 1682.2671 1289.3563 113.2 2.17598 0.27
    12 2 -7 4955.3077 4012.1132 5.0 2.17364 0.58
    8 4 -3 5686.6643 5019.4609 86.3 2.17009 0.62
    1 3 6 6407.2184 5637.0410 109.2 2.16618 1.02
    15 1 -5 820.2472 709.7539 12.0 2.16699 0.09
    7 3 -7 1898.8475 1665.2721 79.1 2.16542 0.24
    14 2 -4 2428.3772 2116.8065 175.2 2.16602 0.25
    3 1 7 7719.4068 6649.5842 90.9 2.16487 1.45
    4 2 6 30830.8787 26647.9140 32.2 2.16426 5.33
    15 1 -3 9024.4861 7658.4443 -128.7 2.16261 0.91
    8 4 -1 7467.2531 6009.8459 -171.4 2.15908 0.79
    7 1 -9 7861.7304 6319.9899 138.4 2.15667 1.15
    9 1 4 6199.6126 5011.1228 114.3 2.15766 0.87
    14 2 -3 6379.1347 5079.1268 -53.4 2.15644 0.65
    4 0 -9 628.8082 505.9619 180.0 2.15573 0.05
    10 0 -9 446.0006 362.4106 0.0 2.15182 0.03
    4 4 -5 7595.1361 6138.4978 -131.1 2.14917 0.90
    3 3 -7 8321.4377 6866.4241 -62.8 2.14736 1.19
    10 2 -8 30399.9311 25802.1080 21.6 2.14615 3.74
    12 0 2 8611.7145 7278.2189 180.0 2.14717 0.49
    8 2 4 12906.8083 11245.2166 30.2 2.14481 1.78
    14 2 -5 8099.5289 7291.6514 151.0 2.14345 0.85
    6 0 6 39262.1520 39115.5968 0.0 2.13863 3.39
    5 1 -9 2433.3383 2535.3974 13.0 2.13567 0.38
    9 1 -9 2107.4242 2266.2880 79.5 2.13314 0.28
    2 4 -5 4532.4298 5133.4305 139.1 2.13025 0.56
    2 2 -8 6789.8392 7541.3590 -14.6 2.13108 1.10
    8 4 -4 12467.4715 14959.3945 -116.4 2.12775 1.32
    4 4 3 7412.5974 8856.1610 -157.5 2.12793 0.90
    14 0 0 19.4836 22.8697 0.0 2.12738 0.00
    6 4 -5 1426.7139 1849.1896 -16.9 2.12403 0.16
    9 3 2 11653.7503 14763.7457 -77.1 2.12453 1.29
    8 0 5 5598.7256 6964.0074 0.0 2.12292 0.42
    15 1 -6 21680.9398 27382.6576 -170.4 2.12171 2.25
    11 3 0 5276.2681 6960.6031 -103.4 2.11994 0.53
    2 4 4 3990.4778 5334.1674 22.8 2.11854 0.51
    11 3 -6 10054.9074 12854.8597 -68.8 2.11678 1.08
    14 2 -2 4579.0690 5683.2280 22.5 2.11592 0.45
    4 0 7 7290.9151 8623.5554 180.0 2.11350 0.66
    15 1 -2 6959.5216 8252.9082 -172.7 2.11350 0.67
    2 2 7 10439.5938 12136.3982 70.6 2.11165 1.77
    13 1 -8 2240.5195 2570.0209 63.5 2.11074 0.25
    9 3 -7 298.2750 339.2712 92.9 2.10824 0.03
    12 2 1 6212.2660 7088.0036 80.7 2.10968 0.64
    8 4 0 1078.8936 1231.6284 -105.1 2.10714 0.11
    13 1 1 13367.3701 14056.1608 -161.1 2.10397 1.36
    6 4 2 4102.6290 3589.3573 -0.9 2.09723 0.44
    14 2 -6 8840.7599 6900.3131 63.7 2.09159 0.90
    16 0 -4 392.1834 311.5235 0.0 2.09151 0.02
    16 0 -5 4592.2966 3631.2115 180.0 2.08679 0.22
    1 1 8 386.1007 306.4830 74.7 2.08584 0.07
    14 0 -8 9326.8370 7765.8202 0.0 2.07877 0.50
    1 3 -7 16335.4686 13610.8194 -171.4 2.07527 2.35
    10 2 3 20574.7226 17243.5597 -18.9 2.07597 2.36
    11 1 3 3741.2046 3203.9629 50.5 2.07512 0.43
    3 1 -9 3575.9138 3135.5718 -143.0 2.07385 0.57
    0 4 5 2447.3263 2396.0629 -43.4 2.07058 0.31
    2 0 -9 331.8964 305.9317 0.0 2.07185 0.03
    11 1 -9 16907.5045 16736.8315 6.5 2.06921 1.99
    10 0 4 6497.5216 6429.2185 180.0 2.06897 0.41
    16 0 -3 21516.2151 21880.9359 180.0 2.06733 0.99
    12 0 -9 12117.0148 12438.0153 0.0 2.06608 0.69
    8 4 -5 8972.2651 8307.0721 164.1 2.05921 0.91
    16 0 -6 3011.5037 2247.0842 0.0 2.05374 0.14
    13 3 -4 435.5047 297.3812 -27.6 2.05196 0.04
    13 3 -3 1077.3546 732.5651 -21.5 2.05127 0.10
    2 0 8 489.1618 354.5797 0.0 2.05163 0.04
    15 1 -7 9194.2039 6592.5726 -95.9 2.05090 0.92
    5 3 5 3819.7395 2616.9015 -34.8 2.05007 0.52
    14 2 -1 8628.6098 6127.7748 132.4 2.04943 0.79
    12 2 -8 12475.5052 9744.0123 -67.2 2.04599 1.33
    1 5 0 5452.4440 5398.0909 -90.7 2.03994 0.52
    15 1 -1 5997.4954 5639.1664 167.3 2.03981 0.54
    1 5 -1 18420.7469 18801.3115 148.6 2.03374 1.77
    7 3 4 15635.7151 15879.9448 -88.1 2.03553 1.90
    8 4 1 4477.6693 4096.9957 43.9 2.03135 0.43
    10 4 -3 5054.5622 4503.4553 -90.3 2.03071 0.48
    3 3 6 1548.9638 1296.5161 88.1 2.02859 0.22
    0 2 8 16337.8862 13430.8752 172.2 2.02648 2.54
    10 4 -2 1975.2756 1571.9759 -32.9 2.02505 0.18
    13 3 -5 1670.1440 1346.9094 99.5 2.02547 0.16
    13 3 -2 2791.0957 2276.0684 -136.3 2.02347 0.25
    4 4 -6 286.2127 241.3832 178.3 2.02105 0.03
    6 2 -9 1706.8461 1437.7720 -171.4 2.02156 0.22
    1 5 1 5720.3903 5030.2251 103.9 2.01927 0.55
    8 2 -9 752.1373 643.5594 109.1 2.02049 0.09
    11 3 1 3832.3353 3248.6479 171.3 2.02093 0.36
    11 3 -7 16521.3587 14854.7080 -152.4 2.01728 1.67
    14 2 -7 12212.3413 10973.0124 115.9 2.01650 1.19
    16 0 -2 4040.1627 3587.2298 180.0 2.01713 0.18
    6 4 -6 624.5820 571.5206 97.9 2.01416 0.07
    3 5 -1 5403.8766 4832.8522 42.2 2.01083 0.50
    10 4 -4 10370.3134 9257.8041 -137.5 2.00986 0.97
    14 0 1 1246.3486 1139.0883 0.0 2.00598 0.06
    3 5 0 1432.3007 1373.0598 133.4 2.00271 0.13
    7 3 -8 27695.3560 26067.8931 148.2 2.00324 3.14
    1 5 -2 1854.0346 1816.4776 -51.2 2.00138 0.18
    5 3 -8 2401.5206 2323.6559 160.3 2.00015 0.29
    4 4 4 9311.1626 9102.7949 27.9 1.99901 1.07
    16 0 -7 10418.2583 9634.0944 180.0 1.99621 0.49
    3 5 -2 2143.1036 1944.0422 72.8 1.99317 0.20
    10 4 -1 845.7425 768.1457 -105.0 1.99354 0.08
    2 4 -6 6156.6037 5319.4495 170.7 1.99141 0.70
    9 3 3 7108.3917 5377.6490 -65.1 1.98718 0.74
    4 2 -9 28831.5497 21904.6878 -38.9 1.98633 3.88
    7 1 6 5554.5514 4319.9507 80.8 1.98694 0.79
    6 4 3 7120.3137 5114.1080 -134.2 1.98487 0.74
    8 0 -10 7917.6995 6123.4926 180.0 1.98534 0.49
    12 0 3 360.2267 278.5798 180.0 1.98494 0.02
    10 2 -9 131.9849 101.0168 73.5 1.98327 0.01
    1 1 -9 2994.5659 2438.5298 -111.0 1.98108 0.46
    2 4 5 12106.7943 10192.6317 46.3 1.97972 1.44
    12 2 2 2603.0553 2202.5025 149.4 1.97963 0.25
    5 1 7 4136.7995 3744.8532 -18.9 1.97736 0.63
    1 5 2 1686.9677 1716.2223 97.7 1.97407 0.16
    13 3 -6 14162.3960 13917.4350 -51.9 1.97481 1.30
    13 1 -9 4706.8134 4504.5769 -51.4 1.97502 0.48
    1 3 7 4584.9287 4547.0676 -128.5 1.97433 0.63
    8 4 -6 11160.6623 11552.0326 -17.6 1.97184 1.08
    6 0 -10 188.7956 186.1281 180.0 1.97287 0.01
    6 2 6 7189.8100 7190.9259 -20.5 1.97292 1.00
    13 3 -1 1844.4591 1889.1042 35.3 1.97172 0.16
    9 3 -8 22931.4498 23584.4801 96.7 1.97089 2.38
    3 5 1 888.4222 933.6188 18.1 1.96971 0.08
    13 1 2 2004.6253 2017.2949 129.1 1.96824 0.19
    10 4 -5 10315.5655 10173.4283 -129.3 1.96486 0.94
    14 2 0 150.9224 148.4792 -139.8 1.96409 0.01
    10 0 -10 1.2134 1.1934 0.0 1.96303 0.00
    9 1 5 2422.2926 2383.7549 95.2 1.96375 0.30
    3 3 -8 22348.7320 21810.9982 -68.2 1.96210 2.79
    15 1 -8 1003.6711 986.5520 -84.8 1.96207 0.09
    0 0 9 6436.5161 6332.4369 180.0 1.96208 0.50
    8 2 5 2101.5430 2072.6317 165.3 1.96058 0.26
    5 5 -1 5019.8127 5452.9253 -69.9 1.95413 0.44
    14 0 -9 1663.5233 1712.6867 0.0 1.95522 0.08
    3 5 -3 11615.0462 12835.7390 101.2 1.95167 1.05
    4 2 7 3620.2176 3818.5569 -148.8 1.95315 0.52
    5 5 -2 14382.5697 15739.3840 120.4 1.95069 1.27
    15 1 0 1146.4501 1159.8273 117.9 1.94914 0.10
    1 5 -3 1000.4334 967.3873 99.2 1.94643 0.09
    7 1 -10 1886.2236 1843.7405 124.9 1.94716 0.23
    16 0 -1 2988.4397 2874.9225 0.0 1.94633 0.12
    9 1 -10 6758.6424 6143.3590 126.0 1.94241 0.77
    10 4 0 9906.9304 8778.7849 -127.2 1.93962 0.85
    8 4 2 2431.7298 2151.5606 -28.9 1.93936 0.22
    3 1 8 5432.3270 4706.1881 -111.5 1.93640 0.82
    5 5 0 1572.7691 1337.3774 -31.1 1.93397 0.14
    16 2 -4 595.2669 513.3392 117.2 1.93575 0.05
    17 1 -5 3152.1558 2677.8126 175.9 1.93271 0.26
    16 2 -5 33.9953 28.8105 -158.1 1.93201 0.00
    0 4 6 9542.2826 8060.3176 -73.8 1.92979 1.09
    17 1 -4 107.2396 90.0973 -90.4 1.93017 0.01
    4 0 -10 4248.8482 3507.3741 0.0 1.92751 0.29
    14 2 -8 4744.9501 3865.4410 -79.5 1.92564 0.43
    5 5 -3 6033.9168 4854.7694 113.5 1.92401 0.52
    6 0 7 2505.4506 1946.8849 180.0 1.92178 0.18
    2 2 -9 5264.7789 4007.9718 41.4 1.92013 0.71
    16 0 -8 1430.7776 1088.4725 0.0 1.92014 0.06
    8 0 6 217.9313 166.9613 0.0 1.92068 0.01
    5 1 -10 2038.5985 1532.7059 102.5 1.91925 0.26
    10 2 4 13969.6070 10305.3657 -145.9 1.91784 1.47
    3 5 2 8685.1189 6167.4009 -37.3 1.91535 0.78
    16 2 -3 1047.6278 756.9688 84.0 1.91653 0.08
    12 2 -9 2776.4334 1970.6491 -89.9 1.91554 0.27
    17 1 -6 2706.1400 1825.0585 -9.7 1.91242 0.23
    11 3 2 2572.0578 1687.9941 -84.6 1.91180 0.23
    1 5 3 5538.6676 3488.2092 -138.2 1.90906 0.51
    11 1 4 2882.0585 1912.7351 64.7 1.91108 0.30
    12 0 -10 213.3369 140.5991 0.0 1.90927 0.01
    11 3 -8 2552.8676 1649.7020 138.5 1.90794 0.24
    11 1 -10 6989.1425 4624.8540 21.4 1.90569 0.72
    13 3 -7 1245.9913 821.4867 83.2 1.90520 0.11
    16 2 -6 8462.3281 5579.4408 86.7 1.90569 0.71
    17 1 -3 4804.4476 3188.0311 -145.7 1.90508 0.38
    2 2 8 4660.1022 3102.2916 104.9 1.90401 0.65
    10 4 -6 1465.7281 990.3691 97.0 1.90035 0.13
    13 3 0 21191.8874 14267.7745 87.1 1.90132 1.73
    6 4 -7 5386.7483 3612.5724 60.7 1.89746 0.52
    1 3 -8 6661.2608 4345.0478 -46.3 1.89471 0.83
    5 5 1 13031.8221 8263.2481 24.9 1.89231 1.10
    4 0 8 9232.2608 5988.6295 180.0 1.89345 0.67
    4 4 -7 3449.6425 2182.3882 -126.6 1.89134 0.35
    3 5 -4 3917.8673 2465.8050 8.8 1.89062 0.34
    10 0 5 7808.8646 4934.0766 0.0 1.89029 0.44
    12 4 -3 5199.8554 2997.4477 118.1 1.88423 0.42
    5 3 6 1398.8519 821.2507 139.6 1.88341 0.17
    7 3 5 17331.4598 10373.0146 -89.3 1.88182 1.93
    7 5 -2 5669.3557 3470.7648 74.1 1.88012 0.46
    14 0 2 8267.7801 5150.3814 180.0 1.88150 0.35
    12 4 -4 4955.4507 3198.4896 161.6 1.87898 0.40
    5 5 -4 10601.4791 7466.4890 22.8 1.87683 0.90
    1 5 -4 4612.3187 3546.0912 173.3 1.87429 0.42
    16 2 -2 1929.3254 1375.3959 -101.3 1.87633 0.15
    8 4 -7 4615.1187 3644.6656 -78.9 1.87328 0.42
    7 5 -1 1861.6913 1544.4977 -67.6 1.87169 0.15
    17 1 -7 3773.6683 3078.7380 -93.8 1.87138 0.31
    4 4 5 12430.1149 10787.1023 67.4 1.86968 1.33
    1 1 9 435.5467 368.6020 -174.8 1.86956 0.06
    10 4 1 7960.0997 7060.8202 -32.6 1.86857 0.65
    7 5 -3 12747.2727 11628.3301 23.0 1.86742 1.04
    12 4 -2 4593.6486 4094.7649 64.1 1.86827 0.36
    6 4 4 1306.3234 1175.0028 -19.0 1.86758 0.13
    15 3 -4 18870.5578 16761.2777 45.1 1.86756 1.48
    14 2 1 8212.9602 7218.9979 23.9 1.86735 0.66
    15 1 -9 6456.1271 5597.8440 69.3 1.86278 0.56
    3 1 -10 863.2516 747.9082 1.5 1.86266 0.11
    16 0 0 81.5420 70.0077 180.0 1.86146 0.00
    18 0 -5 317.2736 270.6274 180.0 1.86047 0.01
    16 2 -7 14456.6488 12276.8159 50.9 1.85946 1.18
    17 1 -2 9237.2138 7858.0823 -64.4 1.85996 0.70
    15 3 -5 3388.6716 2867.3549 4.4 1.85859 0.27
    3 3 7 1629.3654 1362.0713 60.4 1.85725 0.20
    2 4 -7 3129.9554 2571.2332 -22.7 1.85576 0.33
    15 3 -3 14745.9678 12090.8469 98.4 1.85582 1.13
    2 0 -10 3185.5843 2606.4085 180.0 1.85563 0.21
    12 4 -5 1773.1910 1372.6190 -118.4 1.85302 0.14
    7 3 -9 1541.5538 1190.3109 100.0 1.85206 0.16
    9 3 4 10400.6702 8088.8980 170.6 1.85269 1.01
    18 0 -4 653.8540 520.9972 180.0 1.85265 0.02
    8 2 -10 518.7518 406.5596 -119.9 1.85067 0.05
    12 2 3 425.4461 334.3264 -5.1 1.85034 0.04
    15 1 1 4647.3508 3779.2257 26.5 1.84896 0.37
    18 0 -6 122.4834 102.7052 0.0 1.84781 0.00
    3 5 3 7592.2576 7279.5467 -14.1 1.84478 0.67
    2 4 6 2675.2719 2546.5593 -177.7 1.84459 0.29
    7 5 0 161.9375 163.7534 1.6 1.84297 0.01
    13 1 -10 1142.8801 1109.7134 35.7 1.84213 0.10
    6 2 -10 5941.9158 5918.0149 -100.2 1.84055 0.66
    5 3 -9 11436.9824 11577.3048 106.5 1.83871 1.21
    8 4 3 639.4641 646.9236 -85.3 1.83858 0.06
    2 0 9 4752.8692 4757.1131 180.0 1.83937 0.33
    9 3 -9 866.9402 894.4375 100.2 1.83709 0.08
    7 5 -4 1262.7509 1375.3706 97.0 1.83484 0.10
    13 1 3 606.4722 634.6325 109.7 1.83563 0.05
    5 5 2 5537.3557 6257.8741 85.9 1.83315 0.46
    12 0 4 9850.0218 10398.9276 180.0 1.83455 0.47
    12 4 -1 11026.9886 12358.3160 -16.6 1.83263 0.84
    10 2 -10 747.9340 811.6791 -32.5 1.83255 0.07
    16 0 -9 11285.1092 12033.8294 180.0 1.83211 0.47
    0 2 9 6008.9975 6520.5514 -10.8 1.83178 0.77
    14 0 -10 1579.5297 1678.6366 180.0 1.83135 0.07
    1 5 4 821.3273 925.4438 155.6 1.83010 0.07
    15 3 -6 4115.2445 4443.7408 103.4 1.82978 0.32
    14 2 -9 4231.6201 4040.9843 39.3 1.82620 0.36
    15 3 -2 3889.1650 3482.8203 159.7 1.82450 0.29
    18 0 -3 4766.8632 4405.0376 0.0 1.82512 0.17
    13 3 -8 2965.1983 2518.1924 -72.3 1.82273 0.25
    10 4 -7 276.9519 228.6447 32.9 1.82209 0.02
    16 2 -1 283.6271 238.2285 172.8 1.81894 0.02
    13 3 1 5602.4107 4655.0980 131.5 1.81836 0.43
    3 5 -5 8688.3965 7719.8714 173.8 1.81545 0.74
    18 0 -7 1572.4108 1427.9399 0.0 1.81590 0.06
    5 5 -5 4647.5107 4577.0428 -22.8 1.81353 0.38
    17 1 -8 9683.3198 9560.4742 80.0 1.81344 0.76
    12 4 -6 5021.9711 6144.0677 -153.3 1.80882 0.39
    1 3 8 223.1630 289.1925 160.7 1.80662 0.03
    8 0 -11 12747.8597 16329.5907 180.0 1.80441 0.67
    4 2 -10 2257.1905 2961.6157 -126.6 1.80355 0.26
    7 1 7 7433.7780 9586.3704 -35.4 1.80433 0.91
    11 3 3 2314.4797 2928.1698 88.4 1.79964 0.19
    3 3 -9 3067.9584 3834.2453 -126.1 1.79881 0.33
    6 2 7 5114.6325 6374.2777 -45.6 1.79886 0.61
    17 1 -1 435.2924 540.5991 36.1 1.79893 0.03
    10 0 -11 907.9751 1110.9191 180.0 1.79762 0.04
    7 5 1 29.6019 36.5858 173.0 1.79664 0.00
    16 2 -8 9212.8875 11331.4082 171.4 1.79752 0.72
    8 2 6 2535.8711 3130.7568 158.2 1.79796 0.28
    11 3 -9 120.4062 147.4807 -75.6 1.79578 0.01
    0 4 7 3877.3765 4784.5723 112.4 1.79544 0.40
    9 1 6 9833.4589 11815.1069 87.6 1.79535 1.08
    1 5 -5 918.0712 1062.7898 -60.6 1.79091 0.08
    9 5 -2 17.9691 20.1655 130.0 1.79024 0.00
    9 5 -3 5016.6592 5301.5953 -70.1 1.78915 0.37
    12 2 -10 3056.6746 3086.0958 -33.6 1.78859 0.27
    5 1 8 3604.0989 3649.5565 152.8 1.78869 0.46
    7 5 -5 11389.4694 9672.3725 17.7 1.78537 0.88
    10 4 2 5435.4172 4865.6163 31.3 1.78623 0.42
    6 0 -11 12017.9488 10859.2118 0.0 1.78506 0.66
    1 1 -10 4007.1607 3572.0672 -6.2 1.78461 0.50
    15 3 -7 9143.0813 7784.7546 80.1 1.78378 0.69
    6 4 -8 2267.3819 1972.9967 150.8 1.78056 0.20
    12 4 0 3505.5485 3048.3374 -175.5 1.78058 0.25
    18 0 -2 12432.6881 11242.7354 0.0 1.78040 0.43
    9 1 -11 4160.6043 4088.5668 -161.3 1.77685 0.41
    15 3 -1 1826.9686 1818.4837 -177.4 1.77646 0.13
    4 2 8 1499.0956 1533.2492 67.5 1.77556 0.18
    9 5 -1 152.0219 172.8619 174.1 1.77318 0.01
    10 2 5 860.0271 948.6652 119.3 1.77295 0.08
    9 5 -4 5620.1908 6869.2653 176.4 1.77000 0.41
    8 4 -8 9275.3818 11088.6179 177.1 1.77010 0.78
    7 1 -11 802.0215 902.7195 85.3 1.77075 0.08
    16 0 1 7588.5197 8439.8308 180.0 1.76879 0.27
    18 0 -8 2209.6904 2414.8985 180.0 1.76760 0.08
    4 4 -8 557.1257 598.7264 -155.8 1.76584 0.05
    12 0 -11 5137.1287 5370.3187 180.0 1.76556 0.23
    0 0 10 1820.0252 1916.8427 180.0 1.76587 0.12
    14 2 2 330.7268 349.8120 -41.0 1.76570 0.02
    3 5 4 1179.0312 1189.7134 70.4 1.76363 0.10
    5 5 3 7612.5464 7223.0987 -122.6 1.76142 0.61
    11 1 5 2829.3845 2763.2926 98.3 1.76282 0.27
    15 1 -10 3320.8863 2962.0548 -165.5 1.75945 0.27
    14 0 3 3671.1699 3315.6552 0.0 1.75991 0.15
    11 1 -11 10601.0860 9102.0182 -113.6 1.75799 0.96
    6 4 5 842.6404 614.3194 112.1 1.75141 0.08
    12 4 -7 161.5548 115.8640 107.6 1.75019 0.01
    3 1 9 692.3702 513.2751 15.6 1.75028 0.09
    8 0 7 756.9228 560.4002 0.0 1.74961 0.04
    16 2 0 3421.9900 2495.7358 -61.0 1.74910 0.24
    18 2 -5 9126.0006 6645.8261 -118.6 1.74828 0.63
    14 4 -4 1233.6008 888.1944 21.9 1.74621 0.09
    4 4 6 582.0663 422.5055 -171.9 1.74528 0.06
    15 1 2 1279.1739 950.2712 -116.0 1.74549 0.09
    2 2 -10 3742.6731 2793.3045 -144.1 1.74426 0.42
    1 5 5 231.1365 171.3737 -5.1 1.74296 0.02
    17 1 -9 2516.0820 1913.3901 105.0 1.74333 0.19
    6 0 8 14159.3865 10907.8345 180.0 1.74262 0.85
    4 0 -11 176.4939 137.3895 0.0 1.74198 0.01
    14 4 -3 721.2306 557.3358 -150.5 1.74117 0.05
    18 2 -4 5990.9199 4640.0569 -117.6 1.74179 0.40
    7 3 6 4836.7173 3761.6724 176.8 1.74121 0.49
    5 1 -11 2235.0352 1787.9728 -7.8 1.74044 0.24
    9 5 0 918.0790 738.3521 -125.1 1.73948 0.06
    5 5 -6 1264.2878 1028.4766 156.2 1.73910 0.10
    16 0 -10 3780.9990 3193.3632 180.0 1.73809 0.15
    1 3 -9 378.8635 325.5620 -19.8 1.73726 0.04
    18 2 -6 5494.3475 4666.4417 40.5 1.73777 0.38
    7 5 2 3702.9375 3241.4322 -83.0 1.73659 0.27
    10 4 -8 3192.8854 2852.8798 -112.1 1.73575 0.25
    19 1 -5 3805.4292 3306.2488 -153.3 1.73687 0.26
    9 5 -5 1135.7552 1048.1932 158.4 1.73447 0.08
    8 4 4 2020.8824 1837.3530 172.7 1.73504 0.17
    14 4 -5 3913.8901 3621.3588 -20.2 1.73431 0.27
    5 3 7 8699.3666 7953.1364 83.8 1.73476 0.93
    13 3 -9 670.5291 635.7469 -137.1 1.73318 0.05
    10 0 6 394.0463 364.0706 0.0 1.73414 0.02
    3 5 -6 3832.1281 3775.1939 164.4 1.73170 0.31
    19 1 -6 1858.1475 1827.8766 -164.2 1.73105 0.13
    2 2 9 4684.8873 4647.7425 -27.8 1.73074 0.55
    2 4 -8 881.3908 922.2115 85.3 1.72774 0.08
    13 3 2 291.2572 300.1598 -122.8 1.72859 0.02
    12 2 4 1393.9243 1465.6391 -151.5 1.72672 0.12
    17 1 0 2887.0010 3023.7581 30.8 1.72679 0.19
    19 1 -4 425.7224 449.9905 28.0 1.72601 0.03
    9 3 5 1744.9427 1866.7244 -104.5 1.72554 0.16
    16 2 -9 1087.9657 1170.6749 71.9 1.72469 0.08
    15 3 -8 13572.5211 14708.8641 -29.6 1.72440 0.98
    14 2 -10 123.3427 133.6134 -156.4 1.72405 0.01
    7 5 -6 2461.1437 2731.8458 30.2 1.72306 0.18
    18 0 -1 5776.3800 6325.7275 0.0 1.72220 0.19
    14 4 -2 3330.1448 3770.2621 134.4 1.71964 0.22
    18 2 -3 111.5486 124.6368 -19.6 1.71885 0.01
    2 4 7 2788.2304 3156.7082 129.2 1.71734 0.27
    13 1 -11 1781.5106 1957.6047 -53.1 1.71645 0.15
    12 4 1 3661.9758 4115.0232 122.8 1.71628 0.25
    15 3 0 9469.9720 10460.8207 89.2 1.71560 0.63
    7 3 -10 1809.3188 1953.3081 -72.0 1.71425 0.16
    4 0 9 2366.8967 2514.6835 0.0 1.71397 0.14
    14 0 -11 163.9582 168.4454 180.0 1.71207 0.01
    9 3 -10 2238.8991 2247.5053 112.0 1.71101 0.19
    18 2 -7 884.9357 893.0010 82.5 1.71114 0.06
    13 1 4 1548.9975 1545.3577 127.3 1.71038 0.13
    19 1 -7 1032.0774 1009.6432 22.6 1.70905 0.07
    14 4 -6 6696.5511 6327.5263 151.2 1.70650 0.46
    3 3 8 3615.4833 3431.4672 -45.0 1.70690 0.39
    18 0 -9 1415.6958 1342.7776 0.0 1.70679 0.05
    0 6 0 127.9775 112.1098 80.5 1.70395 0.00
    17 3 -5 4442.9424 4004.3247 -55.2 1.70437 0.29
    1 5 -6 174.0960 145.6453 -138.3 1.70173 0.01
    17 3 -4 172.5375 150.3953 3.8 1.70263 0.01
    8 2 -11 965.8556 847.4996 160.5 1.70152 0.09
    19 1 -3 709.3606 640.2081 136.1 1.69940 0.05
    11 5 -3 4214.5548 3856.9465 -148.0 1.69746 0.28
    10 4 3 3478.1884 3144.2085 -7.2 1.69798 0.26
    0 6 1 382.2454 371.3069 -130.9 1.69607 0.03
    12 0 5 1914.5023 1783.5626 180.0 1.69795 0.08
    10 2 -11 228.6455 224.4866 -43.3 1.69582 0.02
    5 3 -10 2749.8715 2761.7429 -85.1 1.69512 0.26
    2 6 -1 4263.5718 4559.9636 -45.9 1.69356 0.29
    2 6 0 2670.6436 2896.1890 -90.3 1.69291 0.18
    1 1 10 71.7155 75.4882 -13.4 1.69328 0.01
    9 5 1 688.6880 753.6292 -175.0 1.69187 0.05
    11 5 -2 1479.1646 1651.5686 157.0 1.68994 0.10
    17 3 -6 6719.5865 7501.7103 122.3 1.69041 0.44
    11 5 -4 2089.0909 2353.6245 -19.2 1.68941 0.14
    3 1 -11 175.2075 200.3068 -44.4 1.68946 0.02
    11 3 4 4243.3635 4823.3231 108.0 1.68948 0.33
    9 5 -6 498.3496 648.0893 70.7 1.68544 0.03
    11 3 -10 855.3654 1091.8173 -67.0 1.68576 0.07
    6 2 -11 2561.8426 3322.0991 55.7 1.68526 0.24
    17 3 -3 130.0301 168.6839 8.7 1.68533 0.01
    14 4 -1 6901.4042 9724.1317 63.0 1.68337 0.44
    5 5 4 763.7598 1141.4521 -129.8 1.68203 0.06
    12 4 -8 1800.1602 2712.4079 -166.9 1.68146 0.13
    18 2 -2 4487.9470 6623.5697 13.1 1.68134 0.28
    2 6 -2 2010.7118 3319.7464 -71.8 1.67884 0.13
    2 0 -11 912.2323 1367.3781 0.0 1.68007 0.05
    2 6 1 2685.2675 4493.0303 -138.2 1.67692 0.18
    3 5 5 1747.1104 2882.8531 -15.8 1.67698 0.14
    0 6 2 1838.3295 2797.6491 -153.4 1.67308 0.12
    20 0 -5 700.3838 1044.6020 0.0 1.67321 0.02
    16 0 2 1.6342 2.4472 0.0 1.67347 0.00
    19 1 -8 4805.5465 7112.5280 38.8 1.67266 0.32
    20 0 -6 780.8961 1144.6729 0.0 1.67205 0.02
    4 6 -1 1381.2428 1892.3357 -59.3 1.66967 0.09
    0 4 8 2018.1813 2853.4638 66.7 1.67058 0.19
    16 2 1 1230.8025 1787.7907 -38.3 1.67155 0.08
    18 2 -8 270.8458 387.8395 -171.1 1.67055 0.02
    12 2 -11 2897.7082 4114.9124 -59.3 1.66883 0.23
    0 2 10 4954.4411 7033.3496 75.6 1.66909 0.54
    6 4 -9 2838.3008 3984.5034 174.5 1.66782 0.23
    11 5 -1 416.1237 582.7415 151.8 1.66745 0.03
    8 4 -9 2237.5124 3175.4554 -137.7 1.66722 0.17
    7 5 3 49.7665 70.2318 -25.8 1.66712 0.00
    11 5 -5 1837.5628 2646.7374 154.1 1.66642 0.12
    2 0 10 2844.2987 4162.2417 180.0 1.66672 0.16
    17 1 -10 17.8778 26.6322 -110.3 1.66574 0.00
    14 4 -7 903.0069 1368.0867 -133.3 1.66497 0.06
    4 6 -2 864.7547 1389.2781 170.8 1.66351 0.06
    14 2 3 410.5793 638.7605 162.3 1.66405 0.03
    4 6 0 198.6296 347.6372 -30.1 1.66101 0.01
    17 3 -7 1598.6116 2669.1225 -115.9 1.66187 0.10
    1 3 9 444.2115 770.9857 110.7 1.66059 0.05
    5 5 -7 1881.6484 3563.2215 -172.9 1.65833 0.14
    20 0 -4 345.4766 604.0957 0.0 1.65951 0.01
    19 1 -2 4338.1566 7676.9412 -118.1 1.65914 0.26
    15 1 -11 713.7837 1316.7379 -141.3 1.65683 0.05
    15 3 -9 1087.0192 2076.9227 157.8 1.65583 0.07
    3 3 -10 631.3317 1207.0212 -161.3 1.65575 0.06
    20 0 -7 8024.0228 14856.8637 0.0 1.65614 0.25
    8 2 7 162.3088 307.0385 -39.9 1.65533 0.02
    18 0 0 4029.4187 7543.7267 0.0 1.65463 0.12
    17 3 -2 5231.1386 10080.6092 103.4 1.65385 0.32
    10 0 -12 5385.0011 10119.3679 180.0 1.65334 0.23
    1 5 6 310.6146 611.9744 -177.5 1.65252 0.03
    7 5 -7 543.4042 1069.8507 6.8 1.65219 0.04
    2 6 -3 3230.8876 6353.9704 -169.3 1.64990 0.21
    8 0 -12 196.6544 367.4005 0.0 1.65074 0.01
    7 1 8 1043.5377 1943.1074 -13.2 1.64971 0.11
    6 2 8 2333.2165 4375.2556 -108.6 1.64941 0.24
    4 2 -11 364.3575 679.6824 133.1 1.64887 0.04
    9 1 7 1436.6848 2667.6326 -94.4 1.64938 0.14
    4 4 -9 816.8374 1545.4770 -119.3 1.64787 0.07
    2 6 2 2384.1292 4550.8601 45.2 1.64686 0.16
    17 1 1 448.8098 822.0859 -21.3 1.64814 0.03
    10 4 -9 2709.8917 4972.6817 -46.8 1.64612 0.20
    16 2 -10 2388.5472 4220.2788 27.9 1.64557 0.16
    15 3 1 5667.9920 10260.0463 109.6 1.64611 0.36
    3 5 -7 4149.4870 7272.6222 169.2 1.64412 0.32
    4 6 -3 812.2765 1375.3013 17.1 1.64300 0.05
    12 4 2 3998.4337 6924.9826 103.4 1.64404 0.26
    14 0 4 554.0905 948.3217 180.0 1.64475 0.02
    16 0 -11 628.8551 1020.5559 180.0 1.64279 0.02
    15 1 3 3824.7209 6303.1366 89.7 1.64323 0.26
    13 3 -10 583.6239 917.1570 148.4 1.64128 0.04
    10 2 6 88.5041 142.3664 -55.9 1.64222 0.01
    6 4 6 326.5583 498.1170 42.5 1.64019 0.03
    4 6 1 1162.0852 1668.1549 -10.8 1.63820 0.07
    0 6 3 2141.7337 2863.2511 -174.4 1.63675 0.14
    18 0 -10 13293.0805 18182.3006 180.0 1.63759 0.44
    13 3 3 359.6584 475.5261 19.7 1.63668 0.02
    12 0 -12 3022.8597 3887.2945 180.0 1.63586 0.12
    14 4 0 594.5093 730.4202 35.4 1.63510 0.04
    9 5 2 2862.9882 3295.2565 -73.2 1.63381 0.19
    9 1 -12 2572.5442 3073.5907 -151.9 1.63334 0.22
    8 4 5 1444.8796 1647.4315 22.0 1.63308 0.11
    11 5 0 870.2196 956.2418 -103.2 1.63172 0.05
    18 2 -1 1273.9494 1478.7946 -97.7 1.63206 0.08
    20 0 -3 5643.5951 6659.6787 0.0 1.63202 0.17
    11 5 -6 1597.7038 1785.6853 138.9 1.63028 0.10
    5 1 9 2582.4048 3028.8627 -141.0 1.63132 0.28
    6 6 -2 1256.8755 1473.2641 -49.9 1.62874 0.08
    11 1 6 5756.8220 6793.5141 143.8 1.63037 0.50
    4 4 7 380.9048 451.7742 -13.7 1.62878 0.03
    6 0 -12 835.6155 1027.9827 180.0 1.62832 0.04
    6 6 -1 390.9594 499.3872 -14.3 1.62699 0.02
    9 5 -7 315.1000 412.5143 -84.0 1.62636 0.02
    20 0 -8 1966.8044 2526.9767 0.0 1.62669 0.06
    11 1 -12 1476.4786 1930.8066 -151.5 1.62608 0.12
    4 2 9 1380.3736 1864.6691 -169.7 1.62506 0.14
    19 1 -9 4349.8040 5925.8518 -164.6 1.62457 0.28
    14 2 -11 1852.0543 2607.9620 -19.2 1.62343 0.13
    1 1 -11 384.7058 541.7326 37.2 1.62308 0.04
    7 1 -12 6265.3683 9051.2782 -130.1 1.62113 0.56
    17 3 -8 2250.7001 3325.9283 32.2 1.62089 0.14
    18 2 -9 4217.8799 6142.7838 122.6 1.61894 0.27
    16 4 -4 4943.6723 7346.0676 19.3 1.61865 0.30
    6 6 -3 1503.2584 2190.0662 90.9 1.61678 0.09
    16 4 -5 149.9388 213.5237 -50.2 1.61646 0.01
    7 3 7 3498.8560 4688.1570 -20.7 1.61438 0.32
    14 4 -8 435.9648 559.0991 -126.8 1.61272 0.03
    6 6 0 23.4424 29.1423 -37.0 1.61164 0.00
    1 5 -7 2358.4442 2893.6756 -169.2 1.61108 0.18
    4 6 -4 98.1724 116.0837 -105.5 1.60969 0.01
    12 2 5 2538.0100 3159.8388 91.4 1.61138 0.19
    2 6 -4 1200.9344 1396.3036 161.3 1.60888 0.08
    17 3 -1 5201.8327 6336.8791 -40.6 1.61051 0.30
    2 4 -9 7458.5679 8863.9869 172.6 1.60948 0.63
    10 4 4 2161.6857 2519.2411 -122.2 1.60813 0.15
    9 3 6 10.3554 12.1488 104.0 1.60793 0.00
    16 4 -3 356.5903 413.3083 82.5 1.60736 0.02
    12 4 -9 436.5781 505.5990 -67.1 1.60677 0.03
    19 1 -1 3570.8742 4255.2210 27.3 1.60810 0.21
    2 6 3 1158.2170 1341.9241 8.4 1.60494 0.08
    0 0 11 1303.0130 1565.6163 180.0 1.60534 0.07
    4 6 2 740.1415 919.9484 -176.4 1.60294 0.05
    8 0 8 1227.9668 1503.9926 0.0 1.60397 0.06
    5 3 8 1517.7688 1883.7453 -109.4 1.60315 0.14
    16 4 -6 833.0491 1114.6208 149.0 1.60095 0.05
    13 5 -4 1871.6509 2596.7785 43.0 1.60011 0.11
    13 5 -3 2788.4170 3888.4074 -88.8 1.59978 0.16
    1 3 -10 4110.7259 5507.4110 54.6 1.60020 0.38
    2 4 8 7075.0769 9669.1087 55.6 1.59995 0.62
    13 1 -12 1750.0069 2294.2132 8.6 1.60011 0.13
    14 0 -12 2591.6657 3386.6698 0.0 1.60011 0.09
    5 5 5 1312.3560 1834.7920 110.6 1.59921 0.10
    10 0 7 201.8705 262.9504 180.0 1.59799 0.01
    2 2 -11 78.6239 99.7786 -176.7 1.59608 0.01
    3 1 10 3031.4255 3836.2517 -80.8 1.59602 0.31
    9 3 -11 3324.2122 4081.4304 120.2 1.59460 0.25
    13 1 5 782.0399 964.9634 171.0 1.59454 0.06
    6 6 -4 2950.2116 3491.3271 -3.4 1.59198 0.18
    7 5 4 224.1925 266.0406 -32.2 1.59228 0.02
    6 0 9 3367.0984 4076.2866 0.0 1.59262 0.17
    20 0 -2 440.8050 534.0624 180.0 1.59274 0.01
    0 6 4 3112.3114 3754.8445 135.2 1.58965 0.20
    5 1 -12 109.3362 131.4310 -97.4 1.59073 0.01
    7 3 -11 311.9692 374.5540 167.1 1.59019 0.02
    20 2 -5 895.0100 1074.9849 -100.1 1.59019 0.05
    16 2 2 671.8578 806.8204 -50.6 1.59042 0.04
    3 5 6 1756.9881 2125.8163 -55.7 1.58895 0.13
    20 2 -6 463.6327 557.3578 -58.7 1.58920 0.03
    4 0 -12 2667.8176 3201.2253 0.0 1.58841 0.13
    13 5 -5 1663.8756 2022.0050 150.4 1.58745 0.10
    13 5 -2 1531.8945 1857.1676 -2.3 1.58649 0.09
    11 5 1 1806.5470 2165.9724 -78.0 1.58526 0.11
    20 0 -9 4164.4236 4950.0699 0.0 1.58582 0.13
    6 6 1 805.0305 944.3839 56.7 1.58383 0.05
    17 1 -11 223.4494 263.7007 -161.1 1.58475 0.01
    2 2 10 229.1122 270.3620 -179.5 1.58461 0.02
    11 5 -7 1111.0772 1294.8351 -86.2 1.58350 0.07
    11 3 5 1303.4073 1537.6480 -167.7 1.58444 0.10
    16 4 -2 1836.3073 2138.6738 -106.1 1.58342 0.10
    15 3 -10 1036.4375 1190.5054 170.8 1.58199 0.07
    11 3 -11 387.0291 442.1335 -116.8 1.58093 0.03
    18 0 1 1.9008 2.1880 180.0 1.58160 0.00
    8 6 -2 616.8929 719.1365 -172.7 1.57805 0.04
    16 0 3 252.9260 288.6156 0.0 1.57929 0.01
    14 4 1 1542.6457 1777.9777 163.2 1.57801 0.09
    20 2 -4 3898.5538 4450.6147 -102.9 1.57842 0.22
    7 5 -8 6529.0358 7566.4670 -57.5 1.57668 0.43
    5 5 -8 3963.4077 4437.6531 -116.0 1.57517 0.27
    3 3 9 323.8510 358.8978 16.4 1.57531 0.03
    20 2 -7 2162.5960 2393.9765 45.6 1.57552 0.12
    8 6 -3 393.0533 418.9322 -148.5 1.57390 0.02
    21 1 -6 463.0432 507.1439 -36.3 1.57517 0.03
    12 0 6 66.2786 72.6182 180.0 1.57524 0.00
    16 4 -7 929.1985 966.1199 177.3 1.57324 0.05
    18 2 0 1573.4097 1687.8169 -76.2 1.57422 0.09
    10 2 -12 1032.1972 1074.8096 -3.6 1.57311 0.08
    21 1 -5 1325.9596 1372.1227 -150.7 1.57274 0.07
    15 3 2 635.6924 636.8709 9.2 1.57182 0.04
    8 2 -12 6081.6015 6032.8538 41.2 1.57087 0.48
    8 6 -1 926.2313 867.1943 -108.0 1.56968 0.05
    17 3 -9 27.7257 26.9916 -35.2 1.57024 0.00
    9 5 3 227.8495 214.8223 158.9 1.56881 0.01
    8 4 -10 3635.6882 3486.3990 -22.4 1.56791 0.26
    5 3 -11 1085.3464 1051.2999 -50.3 1.56813 0.09
    19 1 -10 2179.6619 2157.1833 -88.1 1.56790 0.13
    12 4 3 6575.8100 6320.0140 17.1 1.56771 0.41
    4 6 -5 2761.5576 2722.4036 43.1 1.56586 0.17
    17 1 2 1347.1851 1349.5238 -63.1 1.56686 0.08
    19 3 -5 1467.2749 1490.7013 -103.3 1.56551 0.08
    14 2 4 1685.1061 1715.6446 -6.4 1.56570 0.11
    21 1 -7 1555.6569 1612.4883 39.6 1.56517 0.09
    4 0 10 411.2459 428.7297 180.0 1.56500 0.02
    16 2 -11 439.0164 468.0627 67.6 1.56401 0.03
    18 0 -11 1081.8890 1165.3704 180.0 1.56377 0.03
    13 5 -6 3017.0836 3353.2149 -115.8 1.56271 0.18
    1 5 7 402.1459 450.9636 58.9 1.56247 0.03
    6 4 -10 774.0829 890.4612 -43.0 1.56174 0.06
    13 5 -1 285.1020 335.8287 -41.4 1.56117 0.02
    9 5 -8 477.8984 571.8756 -16.5 1.56076 0.03
    19 3 -6 2585.7744 3018.5367 152.8 1.56125 0.15
    2 6 -5 3105.6320 4063.3443 169.9 1.55850 0.20
    18 2 -10 4822.4272 5906.5384 77.5 1.55952 0.29
    8 6 -4 141.2357 190.2188 81.7 1.55752 0.01
    4 6 3 4956.5546 6663.6929 -21.4 1.55759 0.31
    12 2 -12 1149.5239 1456.8693 -60.9 1.55802 0.08
    15 1 -12 721.6887 906.6122 83.6 1.55802 0.05
    17 3 0 27.4305 35.1137 -98.5 1.55812 0.00
    10 4 -10 1529.4153 2027.1974 49.5 1.55685 0.10
    21 1 -4 824.2401 1034.9166 -36.0 1.55805 0.04
    19 3 -4 2461.0036 3183.9463 -114.6 1.55755 0.14
    6 6 -5 2465.6159 3385.9235 7.4 1.55606 0.15
    3 5 -8 4083.9211 5518.4093 -98.6 1.55639 0.29
    0 4 9 2031.5341 2701.1880 10.7 1.55637 0.17
    2 6 4 444.7889 582.9073 -58.5 1.55389 0.03
    20 2 -3 260.7110 331.2214 -29.4 1.55471 0.01
    14 4 -9 1791.5118 2211.9124 14.0 1.55294 0.11
    6 2 -12 250.7395 290.1112 -71.8 1.55151 0.02
    13 3 -11 347.3912 387.5104 -2.6 1.55051 0.02
    8 6 0 1705.0093 1792.4095 98.9 1.54938 0.10
    20 2 -8 1362.2387 1503.7812 -176.1 1.55010 0.08
    16 0 -12 543.8027 594.3812 0.0 1.54956 0.02
    19 1 0 534.9349 581.9654 -25.9 1.54944 0.03
    16 4 -1 2377.2475 2468.7873 130.7 1.54848 0.13
    1 1 11 501.2993 523.5868 95.9 1.54699 0.05
    6 6 2 2232.8518 2220.4411 -10.6 1.54543 0.13
    13 3 4 2051.3005 2096.1805 43.7 1.54604 0.13
    19 3 -7 241.4922 248.1812 -75.4 1.54505 0.01
    3 1 -12 837.7161 875.9904 -16.0 1.54507 0.08
    15 1 4 845.5235 883.9358 -20.7 1.54510 0.05
    20 0 -1 104.3065 110.4105 180.0 1.54421 0.00
    21 1 -8 975.8307 1043.8948 18.5 1.54343 0.05
    4 4 -10 1039.2402 1283.1483 42.5 1.53895 0.08
    19 3 -3 143.6832 183.7242 -163.4 1.53791 0.01
    14 0 5 868.8796 1096.6600 180.0 1.53779 0.03
    6 4 7 4152.8054 5684.3976 -115.7 1.53603 0.33
    20 0 -10 253.9678 333.6787 0.0 1.53612 0.01
    0 6 5 455.0576 651.5060 -61.5 1.53467 0.03
    16 4 -8 137.6612 191.1319 97.8 1.53519 0.01
    8 4 6 1943.5813 2688.2842 -156.9 1.53547 0.14
    2 0 -12 1498.2774 2003.2571 0.0 1.53473 0.07
    1 3 10 1550.3128 2133.3362 110.0 1.53337 0.14
    0 2 11 2243.4453 2976.9513 -164.7 1.53159 0.21
    21 1 -3 6192.4887 8216.9953 12.8 1.53210 0.32
    11 5 2 3660.3714 4949.4749 74.3 1.53092 0.21
    8 6 -5 148.5971 196.8380 93.6 1.53002 0.01
    3 3 -11 4173.7961 5453.5995 -96.0 1.53053 0.34
    12 4 -10 697.1330 890.9106 -106.8 1.52962 0.04
    8 2 8 62.6002 80.6981 -146.1 1.53040 0.01
    11 5 -8 2880.1381 3597.0323 -138.9 1.52894 0.17
    13 5 -7 106.5873 123.6279 -110.0 1.52752 0.01
    10 0 -13 195.2746 229.0720 180.0 1.52747 0.01
    14 2 -12 1774.9690 2047.0688 -68.1 1.52705 0.11
    13 5 0 1990.3750 2132.1135 -71.0 1.52552 0.11
    10 2 7 708.6243 785.6778 28.7 1.52520 0.06
    2 0 11 4909.0493 5510.4636 180.0 1.52357 0.23
    1 5 -8 1347.8510 1499.9868 158.3 1.52210 0.10
    9 1 8 270.0507 306.4571 -156.4 1.52262 0.02
    22 0 -6 2.5455 2.9138 180.0 1.52231 0.00
    4 4 8 40.4625 46.5305 -160.2 1.52144 0.00
    6 2 9 692.3152 831.3933 -129.4 1.52053 0.06
    20 2 -2 3914.7565 4683.2652 -34.4 1.52063 0.20
    12 0 -13 2.0919 2.5850 0.0 1.51971 0.00
    10 4 5 69.6464 86.4697 -154.3 1.51980 0.00
    8 6 1 2302.3303 3118.1121 152.9 1.51849 0.13
    8 0 -13 65.8918 82.6433 180.0 1.51927 0.00
    10 6 -3 1220.0015 1678.9603 87.3 1.51822 0.07
    19 3 -8 4969.1272 6653.8640 22.5 1.51801 0.27
    7 1 9 1641.3699 2168.2957 69.2 1.51772 0.15
    4 2 -12 1973.0714 2692.7078 -95.6 1.51687 0.16
    10 6 -2 1868.0611 2821.8138 -126.3 1.51586 0.10
    5 5 6 1857.3467 2731.1293 -37.9 1.51622 0.13
    22 0 -5 14.5581 19.4475 0.0 1.51708 0.00
    7 5 5 3707.8670 5494.0760 168.9 1.51539 0.25
    22 0 -7 528.7129 714.8292 0.0 1.51630 0.01
    4 6 -6 2170.4013 3217.3191 -153.8 1.51417 0.13
    14 4 2 1781.5021 2577.8884 58.0 1.51523 0.10
    20 2 -9 535.9378 738.1475 23.9 1.51461 0.03
    17 3 -10 1713.3809 2286.0148 172.8 1.51283 0.10
    6 6 -6 161.9485 204.0765 78.2 1.51127 0.01
    11 1 7 3410.3137 4425.4994 68.8 1.51268 0.27
    21 1 -9 1419.5666 1758.4777 -143.2 1.51138 0.08
    10 6 -4 453.7808 514.7923 -107.1 1.50945 0.02
    18 2 1 640.4788 782.2530 -90.3 1.51093 0.03
    11 1 -13 394.7447 448.8242 59.0 1.50886 0.03
    9 1 -13 1859.0327 2101.5179 170.0 1.50865 0.14
    15 5 -4 2626.7171 2849.9320 52.1 1.50792 0.14
    16 2 3 2769.5977 3144.7883 -108.9 1.50892 0.16
    19 3 -2 190.2732 209.2332 -125.1 1.50788 0.01
    15 3 -11 1173.0141 1259.1587 179.7 1.50614 0.07
    4 6 4 1581.3105 1684.4087 117.4 1.50484 0.10
    19 1 -11 2708.3105 2913.8062 70.8 1.50570 0.15
    18 0 2 552.1907 598.8046 0.0 1.50637 0.02
    12 2 6 1459.8083 1563.9625 165.4 1.50538 0.10
    16 4 0 644.7362 687.5026 104.0 1.50470 0.03
    18 4 -5 46.7030 49.8150 -102.4 1.50418 0.00
    15 5 -5 1403.8423 1501.2052 34.0 1.50318 0.07
    17 1 -12 6441.6733 6826.2274 58.1 1.50351 0.39
    10 6 -1 3038.8497 3255.0713 -164.9 1.50250 0.16
    3 5 7 47.1112 50.2297 -95.2 1.50247 0.00
    2 6 -6 1541.0286 1635.8429 -171.1 1.50159 0.09
    15 5 -3 466.5677 493.9820 -62.8 1.50172 0.02
    2 4 -10 445.9581 469.5009 165.0 1.50162 0.03
    7 3 8 1009.8970 1047.0602 -120.1 1.50079 0.08
    7 5 -9 1432.9610 1468.3737 25.1 1.49972 0.09
    9 5 4 809.1141 834.5417 -153.1 1.50005 0.05
    9 3 7 220.1522 227.3968 23.6 1.50055 0.02
    22 0 -4 5030.8672 5190.5647 0.0 1.50093 0.13
    18 4 -4 1186.8517 1219.7037 -132.4 1.50004 0.06
    6 6 3 2867.0797 2883.3696 59.5 1.49878 0.16
    17 3 1 478.0418 485.8940 131.7 1.49961 0.03
    22 0 -8 126.0775 127.1350 0.0 1.49943 0.00
    5 1 10 157.6997 156.1679 -71.2 1.49840 0.01
    18 4 -6 2124.4023 2064.9643 -132.1 1.49746 0.11
    2 6 5 2411.1015 2285.7408 77.7 1.49656 0.15
    14 0 -13 2874.3190 2756.9547 0.0 1.49672 0.09
    4 2 10 1410.6768 1344.5901 16.8 1.49645 0.13
    6 0 -13 1286.5253 1215.3048 180.0 1.49589 0.05
    21 1 -2 573.0676 547.6005 64.0 1.49653 0.03
    18 2 -11 2521.9042 2356.3211 -145.6 1.49536 0.14
    15 3 3 1821.1694 1715.1312 -169.8 1.49591 0.10
    8 6 -6 1273.7607 1146.0744 34.1 1.49314 0.07
    13 1 -13 761.4405 694.9429 5.8 1.49382 0.05
    5 5 -9 1018.0956 910.3915 -9.1 1.49261 0.07
    7 1 -13 43.1647 39.0315 107.1 1.49319 0.00
    2 4 9 2520.4766 2264.3721 19.8 1.49296 0.20
    9 5 -9 1061.8536 937.0495 -29.8 1.49174 0.06
    10 6 -5 461.0864 391.5400 -159.6 1.49011 0.02
    12 4 4 900.1230 773.1979 -133.7 1.49038 0.05
    16 4 -9 2566.6450 2150.0469 124.1 1.48907 0.14
    14 4 -10 430.8339 358.7781 -129.8 1.48866 0.02
    9 3 -12 4562.7629 3819.3776 118.8 1.48843 0.31
    18 0 -12 6.4148 5.4412 0.0 1.48842 0.00
    15 5 -6 151.4514 124.0712 -7.5 1.48782 0.01
    20 0 0 214.0749 182.8676 180.0 1.48917 0.01
    13 1 6 579.3033 491.9332 -120.2 1.48875 0.04
    1 1 -12 191.1491 161.4427 -143.0 1.48805 0.02
    16 0 4 2041.6519 1735.9915 0.0 1.48871 0.06
    5 3 9 1931.1733 1607.4446 -112.2 1.48691 0.16
    11 3 6 708.8152 591.6869 -31.7 1.48619 0.05
    15 5 -2 1071.2613 897.5829 -118.7 1.48498 0.05
    18 4 -3 603.3701 504.9781 149.7 1.48531 0.03
    19 1 1 3310.4568 2790.3586 14.0 1.48612 0.17
    17 1 3 2721.1734 2295.4858 88.3 1.48589 0.15
    13 5 -8 460.2363 391.1201 -89.1 1.48402 0.03
    11 3 -12 4258.9495 3651.9078 169.5 1.48293 0.27
    16 2 -12 1516.6557 1299.1923 -167.6 1.48292 0.09
    13 5 1 133.9795 115.9878 -57.2 1.48166 0.01
    19 3 -9 73.7432 63.4575 2.6 1.48179 0.00
    1 3 -11 2207.0341 1893.5530 -75.0 1.48066 0.18
    18 4 -7 808.3217 693.1954 -166.3 1.48033 0.04
    20 0 -11 175.4372 150.0606 180.0 1.48030 0.00
    10 6 0 1451.1120 1222.2374 -19.0 1.47901 0.07
    8 6 2 1020.1873 857.2175 -177.5 1.47889 0.05
    7 3 -12 1589.3051 1346.9606 -168.2 1.47918 0.11
    8 0 9 43.0777 36.6346 0.0 1.47905 0.00
    10 0 8 250.4236 213.0001 180.0 1.47908 0.01
    20 2 -1 1839.8033 1552.2156 -112.8 1.47824 0.09
    1 5 8 278.5061 231.2280 36.3 1.47529 0.02
    0 6 6 132.8957 111.4398 -99.4 1.47464 0.01
    8 4 -11 1064.3854 921.4648 112.7 1.47408 0.07
    22 0 -3 51.2641 44.2220 0.0 1.47489 0.00
    22 0 -9 413.1257 370.9359 0.0 1.47276 0.01
    14 2 5 1259.6075 1138.3219 -160.4 1.47260 0.08
    11 5 3 7964.1964 7567.7216 62.1 1.47148 0.44
    3 5 -9 3819.7932 3664.9630 -122.1 1.47103 0.25
    0 0 12 12.3402 11.2973 0.0 1.47156 0.00
    20 2 -10 525.6551 487.4951 -117.4 1.47113 0.03
    10 4 -11 475.9269 453.8661 119.1 1.47038 0.03
    21 1 -10 2932.1806 2707.3058 -33.5 1.47093 0.15
    11 5 -9 258.1591 247.9754 -103.3 1.46937 0.01
    2 2 -12 475.3593 443.0755 10.3 1.46991 0.04
    19 3 -1 725.4884 679.7152 -92.2 1.46926 0.04
    3 1 11 193.8482 168.7682 -171.0 1.46626 0.02
    6 0 10 48.4538 41.5098 0.0 1.46550 0.00
    15 1 -13 3428.3445 2895.0365 -7.7 1.46483 0.21
    12 0 7 622.6403 534.4288 180.0 1.46559 0.02
    6 4 -11 632.8085 511.6830 -97.4 1.46348 0.04
    5 1 -13 1698.0353 1412.0101 -64.1 1.46385 0.13
    10 2 -13 2736.4714 2253.4503 176.0 1.46353 0.18
    13 3 -12 2199.8422 1789.0920 -13.2 1.46316 0.13
    15 5 -7 14.8097 11.7756 -149.9 1.46277 0.00
    10 6 -6 459.0112 361.3198 66.3 1.46137 0.02
    6 6 -7 248.4685 200.0665 -153.9 1.46006 0.01
    18 4 -2 1172.3075 945.4568 -64.0 1.46091 0.06
    16 0 -13 112.4470 93.5765 180.0 1.46049 0.00
    1 7 0 1549.2791 1301.8666 -26.5 1.45878 0.08
    3 3 10 366.7818 302.8371 125.5 1.46003 0.03
    2 2 11 894.4421 742.9884 126.3 1.46010 0.08
    4 0 -13 57.0418 48.3340 0.0 1.45933 0.00
    15 5 -1 2371.4014 2007.2350 63.3 1.45873 0.12
    22 2 -6 1815.7411 1542.1761 -66.2 1.45899 0.09
    13 3 5 2952.5725 2503.7636 120.0 1.45890 0.18
    4 6 -7 1687.0469 1509.2662 -119.6 1.45726 0.10
    1 7 -1 2348.6268 2160.3848 -135.2 1.45650 0.12
    12 2 -13 3074.1221 2756.4428 -124.8 1.45670 0.19
    8 2 -13 1081.0272 976.9507 157.0 1.45632 0.08
    5 3 -12 610.4693 557.1949 124.2 1.45598 0.04
    12 6 -3 1664.2563 1576.3589 89.4 1.45401 0.08
    16 4 1 2088.3990 1956.9959 -165.2 1.45447 0.10
    18 4 -8 347.9235 327.9638 -55.4 1.45381 0.02
    22 2 -5 2169.9443 2019.2448 -3.2 1.45438 0.10
    22 2 -7 2380.5883 2229.6665 170.0 1.45370 0.12
    12 4 -11 401.4915 380.9684 -170.3 1.45267 0.02
    0 4 10 935.0983 886.6375 -33.9 1.45285 0.07
    21 1 -1 497.0514 465.4348 -130.7 1.45339 0.02
    1 7 1 2609.1321 2499.9029 42.9 1.45116 0.13
    12 6 -4 247.5472 236.6889 126.4 1.45159 0.01
    15 1 5 129.7745 122.0196 -125.4 1.45275 0.01
    17 3 -11 1469.8628 1394.5832 133.5 1.45139 0.08
    8 6 -7 2601.9071 2460.3435 -35.4 1.44895 0.14
    14 4 3 2828.5366 2677.7402 -7.2 1.44952 0.15
    3 7 -1 1361.5099 1277.1522 179.8 1.44802 0.07
    4 6 5 408.7366 380.9038 -110.1 1.44729 0.02
    10 6 1 242.7410 225.3104 96.4 1.44677 0.01
    12 6 -2 981.4051 910.1276 -11.3 1.44663 0.05
    6 6 4 2912.5189 2696.7795 -151.7 1.44631 0.16
    3 7 0 607.4498 561.6217 -96.5 1.44498 0.03
    1 7 -2 1649.6268 1534.6998 122.3 1.44448 0.08
    18 2 2 613.3537 579.6257 58.8 1.44494 0.03
    21 3 -6 143.6462 136.6310 -84.7 1.44402 0.01
    8 4 7 702.5913 668.7499 178.0 1.44375 0.05
    3 7 -2 2227.4778 2231.6352 114.6 1.44138 0.11
    21 3 -5 196.5658 193.0208 68.6 1.44214 0.01
    2 6 -7 5449.3272 5523.4830 -151.0 1.44080 0.32
    23 1 -6 2287.4449 2280.6898 -157.3 1.44132 0.11
    19 1 -12 1029.3858 1038.1859 -175.6 1.44068 0.06
    12 6 -5 1728.8630 1802.9161 -91.4 1.43952 0.09
    6 4 8 34.4265 35.5130 -25.2 1.43982 0.00
    4 4 -11 689.9571 717.2470 -162.5 1.43945 0.05
    22 0 -2 3772.0577 3816.4127 180.0 1.44047 0.09
    22 2 -4 1872.5367 1910.3536 131.9 1.44013 0.09
    7 5 6 896.4151 943.2904 176.9 1.43902 0.06
    4 0 11 797.0565 820.4171 0.0 1.43950 0.03
    14 0 6 1080.3813 1109.2350 0.0 1.43964 0.03
    22 2 -8 1866.6899 1951.9499 -146.5 1.43881 0.09
    19 3 -10 1561.0301 1651.7109 117.5 1.43841 0.08
    23 1 -7 3223.5918 3361.6984 95.3 1.43879 0.15
    16 4 -10 122.2425 132.9759 48.4 1.43726 0.01
    22 0 -10 272.9831 288.5882 0.0 1.43784 0.01
    1 5 -9 975.2105 1077.9110 -21.8 1.43679 0.06
    17 3 2 3089.5285 3317.6567 -120.8 1.43760 0.16
    14 2 -13 796.2916 862.5967 -43.1 1.43642 0.05
    2 6 6 1571.0853 1783.3230 38.5 1.43556 0.09
    21 3 -7 822.4039 899.4402 -76.3 1.43630 0.04
    6 2 -13 1768.0208 1924.5344 -140.6 1.43568 0.13
    5 5 7 5102.7463 5737.5659 -155.6 1.43537 0.34
    1 7 2 2899.6402 3310.5197 133.0 1.43411 0.15
    13 5 -9 2743.5040 3079.4186 179.9 1.43448 0.14
    10 4 6 2943.5816 3274.2115 -11.1 1.43502 0.19
    23 1 -5 173.4439 187.0400 -130.1 1.43429 0.01
    3 7 1 2585.0020 2814.9202 -59.2 1.43243 0.13
    8 6 3 580.0803 634.0981 178.8 1.43272 0.03
    13 5 2 1245.7221 1318.5527 84.1 1.43187 0.06
    15 3 -12 503.5099 514.6061 -96.3 1.43077 0.03
    12 6 -1 3433.8769 3432.8254 -78.3 1.42990 0.17
    18 0 3 954.2938 984.4685 0.0 1.43145 0.02
    21 3 -4 1834.8639 1876.3723 -66.2 1.43079 0.09
    9 5 5 164.7176 165.8739 -102.4 1.43014 0.01
    15 5 -8 3683.1288 3656.3243 40.3 1.42949 0.19
    20 0 1 191.9692 193.0642 0.0 1.43014 0.00
    18 2 -12 628.2824 620.0669 147.0 1.42907 0.03
    20 2 0 752.9492 752.2524 -156.2 1.42974 0.04
    16 2 4 2779.3263 2755.6852 -30.7 1.42933 0.15
    18 4 -1 106.6812 103.9013 110.2 1.42823 0.01
    5 7 -1 352.9917 338.8693 57.8 1.42641 0.02
    3 7 -3 613.9757 580.5713 -41.1 1.42545 0.03
    23 1 -8 8.0159 7.6284 -0.6 1.42688 0.00
    5 7 -2 2664.9146 2497.0450 -145.5 1.42507 0.13
    10 6 -7 7862.6223 7298.6373 99.2 1.42487 0.40
    15 5 0 1550.0746 1417.9704 98.1 1.42446 0.07
    1 7 -3 1390.1509 1230.3669 140.2 1.42341 0.07
    7 5 -10 1666.8866 1490.2532 -46.3 1.42369 0.10
    17 1 -13 852.5638 772.9781 79.0 1.42425 0.05
    21 1 -11 452.1153 409.5067 91.6 1.42420 0.02
    19 3 0 0.8523 0.7704 -144.4 1.42411 0.00
    4 4 9 1002.0928 892.1568 29.2 1.42353 0.07
    1 1 12 1542.3271 1383.1393 139.9 1.42371 0.13
    3 1 -13 3444.0080 3046.2660 -65.2 1.42300 0.27
    14 4 -11 288.1381 249.4895 -108.8 1.42244 0.02
    9 5 -10 1392.0053 1182.5519 104.3 1.42183 0.08
    1 3 11 2870.1029 2485.8694 85.0 1.42221 0.22
    20 2 -11 399.5486 345.8500 -42.4 1.42188 0.02
    3 3 -12 1031.2201 876.5776 -64.4 1.42072 0.07
    20 0 -12 246.3316 211.9420 180.0 1.42087 0.01
    8 2 9 1480.9884 1266.7590 149.7 1.42077 0.11
    10 2 8 1029.2674 880.5484 136.5 1.42080 0.07
    15 3 4 2579.5062 2193.0081 1.2 1.42075 0.14
    3 5 8 1006.6582 845.6154 56.1 1.41947 0.07
    19 1 2 497.9797 427.3605 -102.0 1.42069 0.02
    18 4 -9 61.9616 52.3564 57.4 1.41941 0.00
    5 7 0 4224.5367 3578.4116 -72.3 1.41851 0.20
    21 3 -8 337.9522 286.9608 -147.7 1.41944 0.02
    12 6 -6 2213.1919 1878.1703 -174.3 1.41850 0.11
    17 5 -5 512.9016 439.1967 92.5 1.41801 0.02
    23 1 -4 3100.6281 2658.2712 -139.9 1.41814 0.14
    10 0 -14 106.0864 91.1078 0.0 1.41734 0.00
    17 5 -4 859.8335 745.9971 12.8 1.41701 0.04
    22 2 -3 2055.2077 1768.4716 -139.4 1.41708 0.09
    12 0 -14 962.4940 825.4504 180.0 1.41605 0.03
    5 7 -3 2985.0412 2608.9290 -57.4 1.41457 0.14
    22 2 -9 6810.7359 5834.7846 -47.2 1.41520 0.33
    12 4 5 337.6345 289.2063 148.6 1.41431 0.02
    0 2 12 2968.9701 2510.4404 111.2 1.41413 0.23
    18 0 -13 4948.5388 4147.7510 180.0 1.41385 0.13
    5 5 -10 986.7161 816.8039 127.7 1.41267 0.06
    0 6 7 433.4401 352.0183 -123.9 1.41202 0.03
    3 7 2 476.1813 373.9423 -28.3 1.41111 0.02
    2 0 -13 501.7389 408.6095 180.0 1.41245 0.02
    9 1 9 3908.3694 3156.2604 154.6 1.41209 0.30
    17 5 -6 3443.9093 2585.5702 -52.9 1.40994 0.16
    21 3 -3 2176.9388 1683.6076 46.5 1.41061 0.10
    1 7 3 1629.5478 1147.8990 -142.5 1.40859 0.08
    11 5 4 636.9234 468.5879 86.5 1.40940 0.03
    6 2 10 9534.3956 7033.6202 -60.0 1.40875 0.74
    12 2 7 1134.0658 838.1443 130.3 1.40883 0.07
    10 6 2 404.3737 279.2302 -126.1 1.40753 0.02
    11 5 -10 2280.3858 1586.3090 -5.8 1.40724 0.12
    11 1 8 87.7161 64.4716 73.2 1.40823 0.01
    17 5 -3 1792.0166 1243.7975 -50.8 1.40699 0.08
    17 1 4 3003.4721 2182.3043 26.3 1.40728 0.16
    23 1 -9 443.5099 321.4048 -164.4 1.40625 0.02
    8 0 -14 795.1559 578.7556 0.0 1.40593 0.03
    6 6 -8 170.0461 119.0207 118.8 1.40475 0.01
    12 6 0 1810.7878 1267.0952 12.5 1.40476 0.08
    11 1 -14 831.7189 610.7525 -92.0 1.40484 0.05
    16 2 -13 1001.3375 737.4898 -45.3 1.40430 0.05
    2 4 -11 695.0032 506.6501 -13.0 1.40393 0.05
    21 1 0 3624.1604 2663.0759 98.6 1.40480 0.17
    7 1 10 81.2120 60.5086 129.4 1.40409 0.01
    4 2 -13 5776.8494 4372.9939 -21.3 1.40327 0.42
    5 7 1 2627.4283 2057.6871 -20.2 1.40182 0.12
    9 3 8 184.9405 139.2020 78.9 1.40320 0.01
    2 0 12 162.9433 125.3738 180.0 1.40298 0.01
    16 0 5 1.0075 0.7708 180.0 1.40317 0.00
    3 7 -4 286.4057 233.3985 105.3 1.40114 0.01
    14 0 -14 266.5191 210.7364 180.0 1.40216 0.01
    8 6 -8 3307.6730 2929.5423 25.5 1.39959 0.17
    9 1 -14 117.9114 101.9350 -143.7 1.39988 0.01
    20 4 -5 1015.2420 880.0566 -174.7 1.39992 0.05
    16 4 2 64.5472 55.5394 48.9 1.40007 0.00
    20 4 -6 2561.8583 2291.4907 -133.5 1.39924 0.12
    7 3 9 3397.4456 3011.5241 -69.7 1.39937 0.25
    22 0 -1 2222.9930 1950.8174 180.0 1.39949 0.05
    4 6 -8 2272.4685 2211.1834 -157.3 1.39749 0.12
    7 7 -2 1570.9702 1573.1448 -100.9 1.39685 0.07
    13 1 -14 659.3008 625.7338 -100.5 1.39739 0.04
    5 7 -4 1232.7887 1290.7306 -7.2 1.39550 0.06
    22 0 -11 5601.0513 5460.8211 0.0 1.39647 0.13
    2 4 10 1221.3425 1229.9865 -134.9 1.39611 0.09
    1 7 -4 1056.3871 1135.7879 27.6 1.39445 0.05
    11 3 7 1193.8359 1214.8050 94.3 1.39541 0.08
    7 7 -1 1677.7887 1831.6580 -160.2 1.39338 0.08
    21 3 -9 3331.8462 3462.0854 -64.8 1.39439 0.16
    24 0 -7 1502.7548 1534.8169 0.0 1.39441 0.03
    24 0 -6 2738.1248 2799.5631 0.0 1.39434 0.06
    17 5 -7 1170.4669 1256.8089 -62.8 1.39325 0.05
    23 1 -3 566.6076 585.3216 94.1 1.39375 0.02
    1 5 9 2117.7256 2279.0728 -63.0 1.39250 0.14
    7 7 -3 719.9105 782.3252 -122.0 1.39162 0.03
    11 3 -13 20.3938 21.5628 -64.8 1.39242 0.00
    9 3 -13 3206.9868 3391.2639 89.9 1.39225 0.19
    13 1 7 6278.0658 6537.5291 136.4 1.39281 0.40
    20 4 -4 3389.9699 3612.3279 -51.6 1.39186 0.15
    6 6 5 438.6984 466.7671 155.8 1.39030 0.02
    12 6 -7 798.4383 842.9243 111.5 1.38969 0.04
    15 5 -9 1402.0359 1474.8136 133.2 1.38969 0.07
    3 5 -10 3400.5489 3575.0765 -169.4 1.38964 0.21
    19 3 -11 1415.0269 1478.5792 12.5 1.38993 0.07
    20 4 -7 1731.0623 1816.5958 -92.2 1.38988 0.08
    18 4 0 53.9934 56.1531 -128.4 1.38898 0.00
    17 5 -2 2343.5515 2433.5441 -118.8 1.38852 0.11
    10 4 -12 848.4813 875.9049 -144.3 1.38822 0.05
    17 3 -12 443.3241 456.1713 21.3 1.38821 0.02
    14 6 -4 1363.5348 1407.6540 16.9 1.38769 0.06
    4 6 6 39.3907 40.5025 -69.3 1.38723 0.00
    8 4 -12 912.1661 929.3949 -164.0 1.38668 0.05
    22 2 -2 49.2532 49.7921 136.3 1.38648 0.00
    14 6 -3 2857.9161 2901.2325 -36.0 1.38516 0.13
    24 0 -8 0.4652 0.4660 180.0 1.38586 0.00
    4 2 11 599.4085 601.3722 -36.3 1.38561 0.05
    14 2 6 972.6054 976.9385 -67.3 1.38574 0.06
    24 0 -5 1980.6479 1980.4937 180.0 1.38566 0.04
    5 1 11 7262.9453 7209.4597 -61.1 1.38484 0.57
    15 5 1 1974.1592 1976.5430 -60.7 1.38393 0.09
    22 2 -10 2528.1750 2496.8016 7.8 1.38413 0.12
    5 3 10 410.4268 407.6017 -29.5 1.38418 0.03
    10 6 -8 4653.0113 4578.9551 4.9 1.38243 0.23
    3 7 3 1274.1118 1253.7681 36.8 1.38217 0.06
    14 4 4 922.2242 907.8405 140.6 1.38312 0.05
    7 1 -14 59.6075 57.5186 131.1 1.38288 0.00
    6 0 -14 0.7129 0.6847 180.0 1.38271 0.00
    8 6 4 1288.4855 1257.7978 130.3 1.38207 0.07
    7 7 0 151.0390 145.5797 -163.6 1.38141 0.01
    14 6 -5 1117.9399 1081.1376 -70.2 1.38170 0.05
    16 4 -11 882.0538 848.2619 85.6 1.38196 0.04
    21 3 -2 810.9567 787.6110 113.8 1.38271 0.04
    13 5 -10 5475.3055 5168.4548 126.0 1.38106 0.27
    13 3 -13 1816.8444 1671.3052 -108.6 1.38057 0.10
    7 3 -13 640.5369 579.9847 -47.9 1.38008 0.04
    18 4 -10 4409.3261 3833.2492 137.8 1.37886 0.21
    2 6 -8 755.9791 647.1574 -118.3 1.37837 0.04
    7 7 -4 4.8425 4.0793 179.1 1.37798 0.00
    13 5 3 4162.2878 3547.5299 -8.2 1.37831 0.20
    5 7 2 713.8178 581.6305 92.9 1.37726 0.03
    12 4 -12 2652.7227 2212.1970 -156.1 1.37782 0.14
    15 1 -14 1832.0276 1542.4424 -34.9 1.37811 0.10
    23 1 -10 1221.4101 1025.1456 -162.3 1.37802 0.06
    18 2 3 1980.3180 1687.2872 -72.1 1.37842 0.10
    1 7 4 2977.3064 2276.9519 -78.6 1.37596 0.15
    16 0 -14 229.4149 184.3627 180.0 1.37676 0.01
    20 2 1 585.0109 477.5747 -45.6 1.37726 0.03
    13 3 6 937.6616 744.3544 -42.7 1.37656 0.05
    1 3 -12 1780.4503 1384.3453 50.9 1.37601 0.13
    20 4 -3 710.2014 539.6611 -65.4 1.37553 0.03
    19 1 -13 464.9978 353.4085 114.7 1.37500 0.02
    14 6 -2 1041.6714 745.9403 -6.2 1.37425 0.05
    10 0 9 45.3313 34.4113 0.0 1.37489 0.00
    19 3 1 25.1172 18.6002 -58.8 1.37448 0.00
    17 3 3 3723.5763 2744.8544 -57.3 1.37430 0.18
    2 6 7 1177.5867 823.6200 23.8 1.37307 0.07
    6 4 -12 443.6565 317.6412 -126.1 1.37331 0.03
    1 1 -13 632.6089 465.9135 -90.4 1.37355 0.05
    21 1 -12 1684.0151 1235.5461 -1.4 1.37329 0.08
    12 6 1 2102.6616 1466.5017 127.6 1.37253 0.10
    20 4 -8 974.1694 692.0094 -63.7 1.37233 0.04
    3 7 -5 1050.1194 750.2852 147.9 1.36971 0.05
    8 0 10 1147.0491 832.9683 0.0 1.37106 0.04
    5 7 -5 376.7821 270.3892 15.5 1.36888 0.02
    17 5 -8 1401.1127 1009.6263 73.7 1.36884 0.06
    20 2 -12 130.4686 95.0507 -145.2 1.36897 0.01
    24 0 -9 2381.3780 1741.2553 180.0 1.36916 0.05
    20 0 2 1556.0397 1136.8092 180.0 1.36931 0.04
    14 6 -6 373.2514 269.1892 66.7 1.36751 0.02
    24 0 -4 14561.9012 10668.1989 180.0 1.36884 0.31
    12 0 8 199.5193 147.3550 180.0 1.36777 0.01
    15 1 6 88.7249 66.0072 28.4 1.36693 0.01
    10 2 -14 1110.6896 836.8103 -54.6 1.36581 0.07
    7 5 7 397.3560 300.0919 174.4 1.36491 0.02
    12 2 -14 2670.7052 2061.6413 41.7 1.36466 0.15
    10 6 3 2912.5984 2334.2638 135.2 1.36312 0.14
    18 2 -13 899.9321 731.7731 120.3 1.36269 0.04
    17 5 -1 2591.7867 2116.2109 97.3 1.36257 0.11
    7 7 1 3212.2397 2716.7327 -110.9 1.36157 0.14
    21 3 -10 3665.8012 3001.3841 -109.2 1.36244 0.17
    23 1 -2 1772.3621 1452.5267 -109.2 1.36240 0.07
    2 2 -13 472.2144 396.6787 38.7 1.36143 0.03
    9 5 6 3396.1830 2899.2003 153.0 1.36101 0.19
    1 7 -5 1050.7893 937.2930 4.8 1.35907 0.05
    20 0 -13 2327.1838 2017.0327 0.0 1.35993 0.06
    9 7 -2 244.1260 219.1552 -49.9 1.35878 0.01
    0 4 11 2878.0195 2536.3368 4.4 1.35944 0.19
    9 7 -3 3141.4013 2850.4396 -165.4 1.35830 0.14
    3 3 11 314.1732 279.8559 -70.9 1.35872 0.02
    8 4 8 640.2788 573.2883 -85.1 1.35860 0.04
    5 5 8 4503.3228 4081.3265 131.7 1.35810 0.28
    0 0 13 1323.9129 1179.3378 180.0 1.35836 0.05
    15 3 -13 535.6846 485.6922 -67.2 1.35759 0.03
    18 0 4 4328.4290 3842.5090 0.0 1.35858 0.11
    7 7 -5 5767.0297 5381.0292 148.8 1.35665 0.26
    5 3 -13 759.6255 694.6141 -106.0 1.35681 0.05
    1 5 -10 699.8708 648.0261 -129.8 1.35631 0.04
    14 4 -12 149.2604 137.5928 -80.8 1.35626 0.01
    6 0 11 532.3297 484.3416 180.0 1.35657 0.02
    14 6 -1 876.6280 815.6281 -172.5 1.35552 0.04
    8 2 -14 1229.6794 1128.3142 145.7 1.35559 0.08
    3 1 12 1071.2268 980.6989 -75.2 1.35568 0.08
    12 6 -8 1952.1920 1804.7636 155.5 1.35453 0.09
    5 1 -14 3439.1148 3154.3128 36.1 1.35512 0.23
    10 4 7 1602.3733 1478.7074 -7.2 1.35496 0.09
    19 1 3 76.8412 70.4713 -73.0 1.35516 0.00
    9 5 -11 5859.1494 5369.6322 -13.0 1.35290 0.30
    22 0 0 479.5635 440.7694 0.0 1.35379 0.01
    2 2 12 1243.2390 1144.0508 167.8 1.35295 0.09
    16 2 5 2395.8877 2204.0648 -23.9 1.35312 0.12
    14 2 -14 1321.2429 1218.6235 -72.0 1.35222 0.07
    9 7 -1 996.4600 915.5642 108.5 1.35128 0.04
    21 1 1 173.0498 159.4039 -43.2 1.35277 0.01
    6 4 9 197.6365 182.1589 -99.5 1.35169 0.01
    20 4 -2 645.9563 595.1003 152.6 1.35176 0.03
    9 7 -4 2000.2659 1875.2978 174.8 1.34987 0.09
    7 5 -11 1959.7912 1830.7033 41.3 1.35020 0.11
    22 0 -12 5978.6161 5584.6292 180.0 1.35051 0.14
    0 6 8 28.5132 27.2077 140.8 1.34882 0.00
    14 0 7 3574.9111 3348.3911 0.0 1.35020 0.11
    4 4 -12 369.4328 350.4323 38.7 1.34911 0.02
    4 0 -14 2242.6476 2117.1480 0.0 1.34939 0.08
    22 2 -1 5712.9044 5370.1353 30.2 1.34982 0.24
    17 1 -14 64.5352 61.5588 -32.2 1.34840 0.00
    6 6 -9 639.5744 625.1836 50.7 1.34737 0.03
    3 7 4 3369.3520 3320.0304 -40.1 1.34703 0.16
    21 3 -1 46.3154 44.2602 54.8 1.34847 0.00
    8 6 -9 624.5387 613.1697 20.2 1.34705 0.03
    20 4 -9 3937.3351 3816.4292 -143.6 1.34752 0.17
    15 3 5 605.1658 581.9228 144.6 1.34796 0.03
    22 2 -11 1852.2960 1791.6956 -114.3 1.34711 0.08
    5 7 3 874.2830 870.0901 143.5 1.34605 0.04
    11 5 5 1924.9777 1890.2943 -58.2 1.34667 0.10
    14 6 -7 1854.6987 1839.1265 29.5 1.34586 0.08
    15 5 -10 3467.4700 3423.7091 -126.4 1.34517 0.16
    11 5 -11 3747.3001 3689.8405 -84.8 1.34452 0.19
    24 0 -10 1771.5706 1722.4989 0.0 1.34518 0.04
    24 2 -7 811.7102 791.6862 21.1 1.34526 0.03
    24 2 -6 813.3153 793.2670 22.9 1.34519 0.03
    18 4 1 2325.1090 2284.2833 -165.5 1.34493 0.10
    24 0 -3 109.5623 106.5252 0.0 1.34475 0.00
    23 1 -11 1840.1223 1785.1688 67.2 1.34358 0.08
    16 4 3 333.3724 324.7670 -55.2 1.34351 0.02
    18 0 -14 1958.7694 1887.5389 180.0 1.34166 0.05
    3 5 9 3538.8304 3379.1994 62.1 1.34106 0.22
    12 4 6 3597.4510 3444.9049 67.0 1.34101 0.19
    15 5 2 680.5451 658.2440 -148.9 1.33890 0.03
    1 7 5 623.7377 616.0462 32.7 1.33776 0.03
    23 3 -6 720.8423 698.8823 -54.5 1.33881 0.03
    19 3 -12 115.7779 112.7813 -134.2 1.33830 0.01
    17 5 -9 3728.6480 3657.3641 9.5 1.33793 0.17
    4 6 -9 1600.9840 1598.6782 -26.6 1.33678 0.08
    24 2 -8 963.4017 942.8107 107.6 1.33758 0.04
    5 5 -11 760.8072 756.9823 -138.2 1.33662 0.04
    9 7 0 7857.9683 7913.4089 148.7 1.33618 0.34
    5 7 -6 2541.6866 2559.6194 -20.0 1.33601 0.12
    24 2 -5 1176.5673 1152.7907 59.5 1.33740 0.05
    10 6 -9 619.3315 620.2219 -175.1 1.33585 0.03
    23 3 -7 108.7906 107.2464 129.6 1.33679 0.00
    7 7 2 2308.6117 2299.9013 -27.0 1.33487 0.10
    19 5 -5 66.7230 66.1612 164.7 1.33500 0.00
    12 6 2 1399.2145 1387.3304 -65.2 1.33473 0.06
    9 7 -5 626.8898 613.9911 124.0 1.33391 0.03
    6 2 -14 3412.2956 3354.8305 -155.1 1.33475 0.21
    4 4 10 51.1911 50.4929 -139.8 1.33468 0.00
    18 4 -11 951.6396 932.8730 28.5 1.33391 0.04
    3 7 -6 3197.9759 3080.2984 168.6 1.33265 0.15
    6 6 6 979.4807 947.1405 -162.2 1.33267 0.05
    23 3 -5 1808.2863 1766.4405 117.9 1.33317 0.07
    19 5 -6 5592.7991 5424.0217 -122.0 1.33235 0.24
    4 0 12 655.9167 641.9179 0.0 1.33238 0.02
    17 1 5 174.5749 170.8142 -69.3 1.33231 0.01
    17 5 0 142.5973 140.7385 65.4 1.33041 0.01
    14 6 0 1473.1866 1466.3741 -20.6 1.32994 0.06
    19 5 -4 1644.5694 1632.5561 151.9 1.33005 0.07
    7 7 -6 2554.7615 2608.2849 36.4 1.32870 0.11
    16 2 -14 86.5543 86.3084 92.0 1.32939 0.00
    8 6 5 5743.1240 5827.1737 -164.7 1.32885 0.28
    25 1 -7 1100.8959 1105.7084 50.1 1.32811 0.05
    10 2 9 1374.0671 1385.2248 176.3 1.32770 0.09
    4 6 7 2082.5023 2129.5600 25.8 1.32653 0.11
    23 3 -8 150.4834 152.3791 96.9 1.32721 0.01
    13 5 -11 1710.0741 1735.7753 -114.2 1.32566 0.08
    25 1 -6 251.6828 253.6372 143.8 1.32601 0.01
    16 4 -12 402.4829 406.7344 29.8 1.32506 0.02
    17 3 -13 2581.9854 2605.7078 94.0 1.32510 0.12
    21 3 -11 5585.1192 5635.7779 -42.3 1.32506 0.24
    23 1 -1 968.8845 975.8537 -60.3 1.32554 0.04
    1 3 12 106.4404 107.2840 37.0 1.32466 0.01
    3 3 -13 835.2790 840.7455 13.6 1.32409 0.05
    8 2 10 887.5111 892.7650 -47.7 1.32426 0.06
    12 0 -15 3518.9062 3532.3426 0.0 1.32356 0.10
    13 5 4 1908.6485 1921.0233 19.1 1.32286 0.09
    16 0 6 49.3137 49.4917 0.0 1.32337 0.00
    19 5 -7 593.2438 597.4567 24.4 1.32224 0.02
    25 1 -8 762.6430 765.2026 163.5 1.32272 0.03
    24 2 -9 379.2690 380.8025 17.0 1.32254 0.02
    20 2 2 771.4577 774.6251 -29.0 1.32268 0.03
    24 2 -4 4555.5683 4573.5304 122.2 1.32225 0.18
    19 3 2 287.3901 288.8329 122.1 1.32223 0.01
    16 6 -4 1685.4458 1703.5948 0.8 1.32104 0.07
    20 4 -1 214.6041 216.0175 111.3 1.32172 0.01
    12 2 8 5518.8165 5539.2399 3.7 1.32129 0.33
    10 0 -15 2692.8454 2696.5598 180.0 1.32059 0.08
    16 6 -5 313.8482 317.5985 -31.8 1.31985 0.01
    21 1 -13 126.5020 126.6326 -0.6 1.32003 0.01
    23 3 -4 1233.4040 1239.5082 48.9 1.32017 0.05
    1 7 -6 808.4869 819.3223 81.9 1.31884 0.04
    14 6 -8 505.2788 509.2833 -97.3 1.31781 0.02
    3 1 -14 1139.5347 1135.2757 31.3 1.31851 0.08
    1 1 13 662.4266 659.7759 143.4 1.31846 0.05
    19 5 -3 113.2206 113.7254 103.2 1.31776 0.00
    11 7 -3 699.1350 702.4487 134.6 1.31685 0.03
    14 4 5 2310.4067 2311.6537 -151.7 1.31768 0.11
    20 4 -10 1212.1941 1202.6004 -95.1 1.31663 0.05
    2 6 -9 1845.3727 1831.9268 135.2 1.31604 0.10
    14 0 -15 2585.6679 2525.8212 0.0 1.31615 0.07
    25 1 -5 904.8789 888.5799 -120.0 1.31655 0.04
    2 4 -12 934.5847 917.4590 53.6 1.31575 0.06
    10 6 4 1043.3616 1024.6093 138.4 1.31530 0.05
    16 6 -3 3583.4799 3493.3855 11.3 1.31488 0.15
    12 6 -9 5583.3892 5409.5283 -139.9 1.31456 0.25
    1 5 10 1633.6940 1587.8521 20.5 1.31490 0.10
    9 7 1 186.4595 179.9686 -94.7 1.31424 0.01
    9 3 9 275.3355 267.4918 107.7 1.31528 0.02
    24 0 -11 1.0359 0.9975 0.0 1.31506 0.00
    11 1 9 2053.5124 1989.5719 163.6 1.31544 0.13
    9 1 10 3616.5811 3493.5978 162.9 1.31523 0.24
    20 2 -13 1571.5978 1496.2736 9.9 1.31421 0.07
    11 7 -2 1073.8843 1013.0598 -100.6 1.31333 0.04
    11 7 -4 703.5976 659.0134 -149.0 1.31308 0.03
    24 0 -2 52.4090 50.0687 0.0 1.31455 0.00
    3 5 -11 1037.6149 970.3649 -159.9 1.31311 0.06
    0 2 13 2852.5408 2644.6675 83.9 1.31281 0.19
    11 1 -15 286.0517 263.2904 -179.9 1.31243 0.02
    18 2 4 1927.1172 1793.6154 -154.3 1.31300 0.09
    9 7 -6 575.2330 512.6813 -125.9 1.31121 0.02
    16 6 -6 6278.0301 5626.6272 10.8 1.31136 0.26
    11 3 8 257.1269 235.3618 87.3 1.31216 0.02
    10 4 -13 2214.0008 1985.9000 -29.4 1.31117 0.11
    2 6 8 200.2673 177.7539 168.3 1.31081 0.01
    17 3 4 637.3366 574.9464 28.3 1.31140 0.03
    6 2 11 499.0429 449.1276 -18.8 1.31118 0.03
    23 3 -9 1433.7878 1276.1887 -179.3 1.31056 0.06
    5 7 4 1457.8759 1274.6829 -91.4 1.30961 0.07
    19 1 -14 206.3052 183.3948 -123.3 1.31028 0.01
    13 1 -15 2526.3413 2244.7742 -137.6 1.31025 0.13
    25 1 -9 2963.1390 2628.9357 -155.9 1.31013 0.12
    11 3 -14 1966.1964 1725.0621 10.9 1.30942 0.10
    21 3 0 2430.3670 2131.5036 168.0 1.30939 0.10
    2 4 11 576.6509 501.3309 152.8 1.30870 0.04
    7 3 10 1054.3354 918.9481 -50.0 1.30882 0.07
    3 7 5 2155.6568 1838.2917 -11.5 1.30722 0.10
    22 2 0 16.0996 14.0301 164.2 1.30867 0.00
    2 0 -14 356.9657 309.8560 0.0 1.30816 0.01
    22 4 -6 232.7415 200.7087 -106.9 1.30791 0.01
    20 0 3 266.9216 232.2598 180.0 1.30840 0.01
    8 0 -15 132.2368 113.9994 0.0 1.30744 0.00
    12 4 -13 413.7371 351.6376 49.4 1.30625 0.02
    8 4 -13 3055.2846 2592.3044 36.5 1.30598 0.16
    22 2 -12 3997.6210 3395.3513 -54.8 1.30571 0.17
    9 3 -14 64.0655 54.2727 172.9 1.30540 0.00
    19 5 -8 719.7107 607.8290 81.4 1.30517 0.03
    13 1 8 1172.5370 999.2542 -40.5 1.30611 0.07
    7 1 11 3534.4313 2999.0468 -108.8 1.30549 0.24
    14 2 7 387.6242 328.6698 -144.0 1.30544 0.02
    4 2 -14 743.0333 627.3099 39.9 1.30470 0.05
    9 1 -15 250.3998 211.0599 158.4 1.30450 0.01
    22 4 -5 239.3371 202.0745 -83.7 1.30458 0.01
    23 1 -12 3665.1262 3087.5721 -77.9 1.30442 0.16
    22 0 1 5474.4999 4633.5380 180.0 1.30510 0.11
    22 4 -7 257.1369 216.7807 -138.1 1.30409 0.01
    13 3 -14 207.8002 174.0096 4.7 1.30339 0.01
    11 7 -1 960.5394 810.8295 -118.0 1.30269 0.04
    7 7 3 4748.6777 3999.0398 145.8 1.30254 0.21
    11 7 -5 175.5700 146.8495 22.4 1.30220 0.01
    17 5 -10 6831.6878 5620.8280 -62.9 1.30188 0.29
    16 6 -2 585.8658 481.0713 37.5 1.30168 0.02
    22 0 -13 791.4143 643.5288 180.0 1.30167 0.02
    24 2 -10 1939.8485 1551.5286 142.8 1.30089 0.08
    23 3 -3 615.7167 486.3900 -168.0 1.30043 0.02
    24 2 -3 824.4061 653.4860 152.8 1.30050 0.03
    2 0 13 1536.9397 1208.2929 0.0 1.30003 0.05
    25 1 -4 1909.6828 1505.1733 63.9 1.30019 0.07
    5 7 -7 2891.3606 2126.3359 -46.4 1.29833 0.13
    13 3 7 1.3753 1.0659 -151.0 1.29966 0.00
    20 0 -14 1555.8568 1202.3090 180.0 1.29912 0.04
    14 6 1 7.8319 5.8335 96.1 1.29867 0.00
    16 0 -15 327.1958 251.8134 180.0 1.29887 0.01
    19 5 -2 5291.5100 3970.8502 -70.6 1.29872 0.21
    21 1 2 1014.8775 782.2574 -167.3 1.29904 0.04
    15 1 -15 552.8326 420.4328 -126.0 1.29809 0.03
    15 5 -11 779.6242 575.5071 -89.0 1.29761 0.03
    18 2 -14 1390.2249 1048.5895 62.2 1.29771 0.06
    18 4 2 252.7791 188.2258 128.8 1.29775 0.01
    16 6 -7 2091.8437 1527.1957 6.9 1.29601 0.09
    1 7 6 716.7336 521.6542 148.7 1.29554 0.03
    7 7 -7 3147.5183 2293.6293 -60.0 1.29538 0.14
    7 5 8 188.6906 141.2946 56.7 1.29418 0.01
    9 5 7 21.9895 16.5139 100.1 1.29402 0.00
    22 4 -4 39.1332 29.4414 160.9 1.29427 0.00
    8 6 -10 122.9767 94.0776 59.9 1.29302 0.01
    17 5 1 997.6189 758.8468 -95.9 1.29342 0.04
    22 4 -8 2334.8805 1789.6292 -153.0 1.29331 0.09
    12 6 3 44.7660 34.3545 168.0 1.29291 0.00
    5 3 11 1372.8415 1060.1228 32.3 1.29318 0.09
    3 7 -7 8270.0954 6640.0215 -30.9 1.29148 0.37
    14 4 -13 3643.0615 2922.0091 -24.2 1.29157 0.17
    7 3 -14 89.4254 71.7762 -2.6 1.29158 0.01
    6 4 -13 1208.0204 983.1771 -147.2 1.29103 0.07
    15 5 3 577.9043 470.2898 148.0 1.29105 0.02
    25 1 -10 3726.9564 3041.9565 166.1 1.29094 0.15
    6 6 -10 2356.1966 1993.2039 -111.8 1.28956 0.11
    19 1 4 502.4940 409.8225 94.6 1.29097 0.02
    4 2 12 3077.7520 2599.5534 -137.4 1.28930 0.21
    18 0 5 2588.4410 2200.9168 180.0 1.28890 0.06
    15 3 -14 314.2030 272.8446 -119.0 1.28769 0.01
    26 0 -7 5670.9067 4887.5301 180.0 1.28811 0.11
    23 3 -10 2481.9523 2157.6959 -58.6 1.28762 0.10
    10 6 -10 588.4765 517.4263 80.8 1.28679 0.03
    9 7 2 2384.3846 2105.5563 28.9 1.28646 0.10
    15 1 7 275.2866 238.4329 152.1 1.28782 0.01
    0 6 9 868.3239 766.8697 79.4 1.28653 0.05
    7 1 -15 2795.1200 2453.7282 -50.3 1.28699 0.16
    9 5 -12 2835.2721 2519.7630 7.8 1.28623 0.14
    18 4 -12 2960.8694 2633.3932 18.5 1.28622 0.13
    5 1 12 909.0560 800.0570 52.8 1.28683 0.06
    20 4 0 1212.2536 1069.2529 19.9 1.28670 0.05
    11 7 0 227.4085 205.1162 169.5 1.28544 0.01
    16 4 4 795.8881 705.5346 -15.2 1.28641 0.04
    11 7 -6 2439.8312 2239.5340 -165.5 1.28473 0.10
    5 5 9 1258.9565 1140.7712 -173.4 1.28525 0.07
    19 3 -13 1452.8363 1316.9446 85.2 1.28516 0.06
    14 6 -9 670.3007 616.8820 95.6 1.28459 0.03
    6 0 -15 13379.6964 12132.1268 0.0 1.28501 0.40
    11 5 6 267.8335 245.1060 39.4 1.28478 0.01
    26 0 -8 124.4673 112.8024 180.0 1.28504 0.00
    1 3 -13 4951.8338 4583.9323 109.8 1.28397 0.31
    23 1 0 1338.4942 1220.8532 2.5 1.28466 0.05
    21 3 -12 1713.7088 1591.8389 -46.1 1.28376 0.07
    26 0 -6 816.9722 748.4491 0.0 1.28436 0.02
    9 7 -7 744.5941 713.7284 81.1 1.28282 0.03
    11 5 -12 655.9304 623.6504 -25.8 1.28268 0.03
    10 0 10 7230.0915 6732.2347 0.0 1.28318 0.23
    16 6 -1 721.8457 693.0692 -100.9 1.28206 0.03
    19 5 -9 519.5210 496.7153 -46.7 1.28194 0.02
    1 5 -11 1467.6378 1404.8393 25.9 1.28120 0.08
    12 2 -15 1293.9113 1226.1756 56.3 1.28131 0.07
    20 4 -11 1853.4382 1768.3279 175.7 1.28097 0.08
    7 5 -12 4555.7178 4352.9875 -79.8 1.28024 0.23
    16 2 6 692.1355 656.2948 -13.4 1.28113 0.03
    8 4 9 372.3596 355.1338 11.5 1.28016 0.02
    10 4 8 1196.9376 1141.5837 -134.5 1.28018 0.07
    24 0 -12 1311.9155 1244.0117 0.0 1.28010 0.03
    12 0 9 787.2526 745.9889 0.0 1.28045 0.02
    0 8 0 2352.8522 2253.0329 72.7 1.27796 0.05
    24 0 -1 2345.1408 2225.5858 180.0 1.27952 0.04
    10 2 -15 16.7691 15.9527 -42.4 1.27861 0.00
    15 3 6 4736.1371 4511.9731 -96.4 1.27856 0.23
    4 6 -10 73.0342 70.1995 -96.8 1.27663 0.00
    22 4 -3 562.1250 537.0758 -121.4 1.27746 0.02
    25 1 -3 469.2623 446.0787 145.2 1.27767 0.02
    17 1 -15 428.4878 407.0500 -161.2 1.27678 0.02
    8 0 11 5.4854 5.2094 180.0 1.27700 0.00
    22 4 -9 3023.0987 2889.5089 -149.7 1.27608 0.12
    1 7 -7 120.1794 115.8514 -11.7 1.27528 0.01
    0 8 1 1785.9386 1719.9328 100.3 1.27463 0.07
    0 4 12 761.6933 725.9348 108.9 1.27530 0.05
    6 6 7 1227.0905 1176.3564 -120.8 1.27496 0.06
    1 1 -14 2660.3291 2512.3323 -83.3 1.27527 0.17
    16 6 -8 2795.0207 2667.6440 63.5 1.27449 0.11
    8 6 6 3363.2574 3215.3058 82.5 1.27464 0.16
    26 0 -9 1642.3571 1550.0154 180.0 1.27528 0.03
    2 8 -1 278.4599 263.7369 118.0 1.27356 0.01
    14 2 -15 7.3892 6.9545 -75.1 1.27458 0.00
    2 8 0 3193.7962 3006.1404 56.9 1.27328 0.13
    23 3 -2 2167.6038 2051.5405 71.0 1.27485 0.08
    19 5 -1 406.6080 382.9306 -137.1 1.27380 0.02
    24 2 -11 4212.5743 3918.5121 -125.5 1.27359 0.17
    26 0 -5 1439.3694 1341.9311 180.0 1.27395 0.03
    18 0 -15 233.2824 214.2580 180.0 1.27285 0.01
    24 2 -2 953.1684 880.5535 -4.5 1.27312 0.04
    12 6 -10 87.6982 78.2436 100.6 1.27129 0.00
    6 4 10 346.8666 310.4304 -117.7 1.27134 0.02
    12 4 7 590.9747 529.5466 19.0 1.27140 0.03
    13 7 -4 4390.6075 3786.7772 153.7 1.26981 0.17
    13 7 -3 132.2433 113.7410 -4.4 1.26965 0.01
    13 5 -12 34.2372 29.7248 62.6 1.26982 0.00
    5 7 5 1387.6471 1188.4105 18.2 1.26936 0.06
    3 3 12 318.7620 277.0093 -153.5 1.26934 0.02
    5 3 -14 2152.8238 1862.8907 11.2 1.26888 0.12
    2 8 -2 32.2183 27.3153 164.6 1.26727 0.00
    19 3 3 2628.6933 2275.2087 -62.0 1.26891 0.11
    16 4 -13 1511.8765 1297.5063 58.5 1.26807 0.07
    14 0 8 245.5570 213.9053 0.0 1.26900 0.01
    3 5 10 2039.2454 1742.8003 -48.4 1.26777 0.11
    2 8 1 931.5675 797.3328 73.0 1.26644 0.04
    4 4 -13 59.5197 51.0521 -136.0 1.26731 0.00
    2 2 -14 3904.1531 3364.6586 127.2 1.26732 0.24
    4 6 8 1948.2444 1669.1487 159.2 1.26659 0.10
    13 5 5 1178.0177 1008.5217 -154.2 1.26703 0.05
    20 2 3 341.8442 294.7267 -26.7 1.26754 0.01
    8 2 -15 1545.6059 1331.3319 4.1 1.26667 0.08
    7 7 4 822.6494 709.0196 -121.9 1.26589 0.04
    21 3 1 349.5186 300.6054 37.0 1.26695 0.01
    21 1 -14 1946.5177 1676.9042 -168.8 1.26597 0.08
    10 6 5 2856.0882 2464.7179 -147.1 1.26564 0.13
    0 8 2 3989.9089 3468.7255 165.6 1.26478 0.16
    25 1 -11 1078.4201 929.0961 114.4 1.26601 0.04
    5 5 -12 2022.8719 1745.9361 -140.2 1.26511 0.10
    3 7 6 1887.4986 1631.9132 -103.6 1.26421 0.09
    4 8 -1 2524.6169 2156.7065 -112.1 1.26331 0.10
    13 7 -5 2176.0857 1861.5534 -29.2 1.26346 0.08
    22 2 1 364.9774 313.2303 140.4 1.26454 0.01
    13 7 -2 1021.0593 864.6538 -67.7 1.26297 0.04
    17 3 -14 2217.6839 1886.2102 158.8 1.26336 0.10
    14 6 2 1621.0069 1372.6450 177.0 1.26299 0.06
    11 7 1 977.8070 815.7127 -101.1 1.26235 0.04
    17 5 -11 573.0473 477.2638 -79.5 1.26210 0.02
    11 7 -7 3072.1757 2509.6442 124.3 1.26146 0.12
    23 1 -13 1016.0428 853.6519 36.7 1.26200 0.04
    6 0 12 5353.7209 4512.6249 0.0 1.26230 0.17
    4 8 -2 132.4773 106.1199 170.1 1.26063 0.01
    22 2 -13 2261.6724 1886.4151 -132.1 1.26142 0.09
    0 0 14 12.0705 10.1002 180.0 1.26134 0.00
    17 1 6 424.6902 355.8570 147.4 1.26168 0.02
    5 1 -15 3480.3576 2904.2445 -5.5 1.26102 0.21
    4 8 0 688.5189 548.7731 13.9 1.25955 0.03
    3 1 13 1073.3249 894.1702 39.4 1.26038 0.07
    2 2 13 2679.9795 2224.8620 52.6 1.25993 0.17
    23 3 -11 3771.2172 3119.9197 -18.3 1.25939 0.15
    20 2 -14 5.8586 4.8904 22.0 1.25909 0.00
    16 2 -15 1225.9190 1026.0471 -76.2 1.25887 0.06
    26 0 -10 302.8045 253.7647 0.0 1.25929 0.01
    7 7 -8 2614.4762 2153.3370 5.6 1.25801 0.11
    5 7 -8 703.0406 593.6731 23.6 1.25724 0.03
    21 5 -6 283.3006 241.4060 -172.6 1.25724 0.01
    16 6 0 2831.8043 2433.2937 -81.0 1.25688 0.11
    18 6 -5 649.7491 564.8987 93.8 1.25657 0.02
    26 0 -4 181.4922 157.0842 0.0 1.25737 0.00
    21 5 -5 396.9656 353.9861 -62.0 1.25600 0.01
    2 8 -3 2139.5741 2022.8669 80.6 1.25468 0.08
    2 6 -10 726.5588 673.5161 7.5 1.25508 0.04
    9 7 3 1558.8856 1520.6740 -174.2 1.25400 0.06
    22 4 -2 2666.9745 2489.9387 95.2 1.25490 0.10
    4 0 -15 36.4247 34.2295 180.0 1.25468 0.00
    18 6 -4 1218.2091 1177.4791 -155.4 1.25416 0.05
    2 8 2 234.6560 236.6051 170.2 1.25334 0.01
    4 4 11 359.7752 344.8283 -150.8 1.25425 0.02
    22 0 2 5595.3275 5213.8059 180.0 1.25493 0.11
    14 4 6 4447.2023 4245.9124 -38.2 1.25435 0.21
    19 5 -10 459.2605 454.5682 176.4 1.25353 0.02
    22 4 -10 5.5566 5.5561 139.5 1.25316 0.00
    18 6 -6 1458.2386 1501.0105 42.4 1.25265 0.06
    17 5 2 883.9070 893.3043 -74.2 1.25300 0.03
    4 8 -3 1742.5961 1877.8800 39.8 1.25164 0.07
    21 5 -7 2573.0835 2678.0314 165.8 1.25214 0.10
    13 7 -6 1245.0878 1354.4539 -119.0 1.25088 0.05
    1 7 7 34.5470 37.6420 -125.5 1.25075 0.00
    22 0 -14 20.2952 20.8781 180.0 1.25145 0.00
    13 7 -1 6208.9842 6792.9085 -26.1 1.25009 0.23
    9 7 -8 3962.1736 4333.2434 -8.0 1.24988 0.16
    4 8 1 986.5938 1083.8181 60.7 1.24951 0.04
    2 6 9 4135.8555 4488.8752 50.5 1.25001 0.21
    0 8 3 2309.3108 2511.0491 159.1 1.24887 0.09
    17 3 5 1528.2256 1616.4359 -101.5 1.25009 0.07
    25 1 -2 1505.5156 1573.7471 26.5 1.24998 0.05
    18 2 5 115.9431 121.7991 -5.4 1.24979 0.01
    15 5 -12 472.9734 500.7332 162.5 1.24847 0.02
    16 0 7 12584.8203 13131.8912 0.0 1.24949 0.31
    12 6 4 4761.4929 5074.7357 14.3 1.24850 0.20
    26 2 -7 765.1519 801.4002 -164.2 1.24906 0.03
    18 4 3 794.0565 841.2433 -88.8 1.24892 0.03
    21 5 -4 260.8027 276.1984 155.7 1.24848 0.01
    3 7 -8 416.9046 435.7577 90.2 1.24763 0.02
    16 6 -9 1266.7776 1323.4504 -5.2 1.24773 0.05
    14 6 -10 2902.5145 3010.7384 52.2 1.24749 0.12
    20 0 4 3.8551 4.0028 0.0 1.24866 0.00
    20 4 1 718.8940 750.5537 -15.9 1.24805 0.03
    19 1 -15 2135.2340 2191.2086 169.2 1.24764 0.09
    25 3 -7 297.7028 300.6763 124.3 1.24662 0.01
    6 8 -2 388.1674 375.7088 -50.1 1.24530 0.01
    6 2 -15 301.5471 302.4218 21.5 1.24623 0.02
    26 2 -8 142.4666 142.9519 88.0 1.24626 0.01
    18 6 -3 51.2789 50.2589 153.8 1.24551 0.00
    6 8 -1 734.9318 704.5698 -71.5 1.24451 0.03
    26 2 -6 2674.8148 2657.6540 158.2 1.24564 0.10
    25 3 -6 1883.1264 1849.5873 40.1 1.24489 0.07
    21 1 3 4671.9420 4612.4772 -162.3 1.24500 0.18
    10 2 10 1289.7967 1266.5404 115.9 1.24456 0.07
    23 3 -1 1219.2691 1193.6161 102.6 1.24450 0.04
    19 5 0 3120.8091 3027.4522 -165.4 1.24404 0.12
    18 6 -7 1202.7031 1173.0585 -54.1 1.24257 0.05
    1 5 11 6183.9171 6026.3064 47.2 1.24277 0.33
    3 5 -12 1085.2717 1063.8729 -45.5 1.24178 0.06
    20 4 -12 5459.2921 5345.2746 45.6 1.24187 0.22
    25 3 -8 186.3272 182.2483 121.0 1.24216 0.01
    15 5 4 259.5487 254.4115 -120.5 1.24179 0.01
    24 2 -12 882.0681 863.3955 -39.8 1.24175 0.03
    12 2 9 190.2323 186.1311 136.6 1.24208 0.01
    24 0 -13 0.0053 0.0052 0.0 1.24160 0.00
    21 5 -8 2472.6456 2429.5773 -168.1 1.24092 0.09
    6 8 -3 88.5372 87.1615 -87.5 1.23993 0.00
    12 0 -16 359.3829 351.7605 180.0 1.24094 0.01
    24 2 -1 899.5118 880.7956 62.8 1.24123 0.03
    23 1 1 2080.6694 2036.8739 -178.4 1.24117 0.08
    24 0 0 2417.9300 2366.6930 180.0 1.24097 0.04
    21 3 -13 280.0908 274.0112 165.6 1.23993 0.01
    10 4 -14 308.2184 301.2436 -1.7 1.23951 0.01
    20 0 -15 847.9244 828.1367 180.0 1.23965 0.02
    4 0 13 9260.6912 9050.9321 0.0 1.23993 0.29
    8 6 -11 1079.5377 1051.0851 -10.1 1.23887 0.05
    12 4 -14 1271.4836 1236.8183 -154.3 1.23865 0.06
    3 3 -14 208.1356 202.5733 132.6 1.23868 0.01
    6 8 0 139.6216 134.0437 -114.4 1.23761 0.01
    1 3 13 5055.5477 4919.3826 144.8 1.23863 0.30
    8 2 11 1104.7539 1076.5399 89.0 1.23892 0.07
    14 0 -16 629.8114 612.2559 0.0 1.23811 0.01
    4 8 -4 310.0675 296.1965 -138.6 1.23672 0.01
    26 0 -11 2572.7162 2498.5406 180.0 1.23777 0.05
    18 4 -13 132.2763 127.7759 74.6 1.23718 0.01
    2 8 -4 897.0426 857.1938 77.4 1.23636 0.03
    10 6 -11 2202.3349 2115.2884 104.8 1.23667 0.09
    26 2 -9 723.0035 700.7898 33.2 1.23736 0.03
    25 3 -5 2922.0957 2826.8575 103.5 1.23705 0.10
    2 4 -13 1441.7597 1391.5609 -173.0 1.23624 0.08
    25 1 -12 1636.5601 1585.3877 -103.9 1.23636 0.06
    11 3 9 1055.8312 1020.8765 170.8 1.23613 0.06
    26 2 -5 3167.6586 3066.3194 22.2 1.23614 0.11
    9 3 10 484.8588 468.8910 81.7 1.23595 0.03
    2 8 3 690.7418 671.5902 -108.7 1.23456 0.03
    18 2 -15 1317.7837 1276.8731 173.1 1.23513 0.06
    10 0 -16 4977.3040 4824.6598 180.0 1.23520 0.13
    21 5 -3 3644.1859 3528.0599 125.0 1.23501 0.13
    11 7 2 50.3869 49.0012 123.1 1.23439 0.00
    26 0 -3 2885.6875 2796.9435 180.0 1.23533 0.05
    4 8 2 1928.5081 1882.5385 -105.2 1.23365 0.07
    11 7 -8 227.8151 221.7585 75.5 1.23335 0.01
    11 3 -15 4111.9053 3985.9725 109.7 1.23363 0.20
    13 7 -7 1665.8785 1612.0006 151.1 1.23261 0.06
    6 6 -11 1206.7705 1166.0836 -37.9 1.23255 0.05
    11 1 10 6443.0286 6230.9510 -173.3 1.23281 0.37
    13 7 0 1554.4352 1483.8904 163.6 1.23156 0.06
    8 4 -14 1923.1787 1847.3055 60.8 1.23186 0.09
    19 3 -14 1163.0190 1118.3423 116.0 1.23184 0.05
    13 3 -15 802.7656 771.7996 109.6 1.23182 0.04
    13 1 -16 253.1748 243.7865 -136.6 1.23157 0.01
    25 3 -9 1693.6507 1627.4132 112.4 1.23172 0.06
    18 6 -2 2427.5620 2305.0730 154.3 1.23102 0.09
    14 2 8 1765.5083 1698.1858 108.6 1.23161 0.09
    27 1 -7 142.5258 137.0634 -172.1 1.23107 0.01
    1 7 -8 509.8355 476.5312 145.8 1.22976 0.02
    11 1 -16 1835.7953 1765.1522 -139.9 1.23013 0.09
    9 5 8 100.0489 94.5927 44.1 1.23003 0.00
    2 4 12 75.2139 71.4631 110.1 1.22988 0.00
    16 4 5 325.3239 309.1389 -178.6 1.23001 0.01
    6 8 -4 130.6318 121.4334 33.5 1.22863 0.00
    14 4 -14 867.9148 825.5835 -112.2 1.22933 0.04
    27 1 -8 392.2374 377.2602 -170.6 1.23000 0.01
    9 1 11 2350.0319 2261.0189 -93.2 1.22990 0.14
    0 8 4 972.8471 929.6646 89.9 1.22756 0.04
    19 1 5 263.1289 254.3983 49.2 1.22912 0.01
    3 1 -15 1981.8142 1942.5339 85.4 1.22813 0.12
    13 3 8 1207.8499 1168.7202 35.8 1.22837 0.06
    7 3 11 197.0696 192.6765 177.8 1.22786 0.01
    7 5 9 1232.8664 1205.5401 164.9 1.22744 0.06
    16 6 1 893.2850 878.1793 -96.8 1.22716 0.03
    1 1 14 426.7547 423.1125 -50.1 1.22758 0.03
    5 7 6 214.4982 215.2104 23.7 1.22665 0.01
    13 1 9 259.1424 255.5314 -34.1 1.22783 0.01
    18 6 -8 2573.5089 2574.7990 -3.5 1.22676 0.10
    22 4 -1 1897.8285 1861.4574 112.4 1.22753 0.07
    9 3 -15 1017.8158 1018.0537 102.1 1.22704 0.05
    23 3 -12 1807.2300 1811.3764 -4.7 1.22697 0.07
    16 0 -16 4430.3622 4473.9255 0.0 1.22689 0.10
    7 7 5 1091.1194 1120.7966 -108.4 1.22621 0.05
    12 6 -11 1646.7574 1702.4970 130.2 1.22608 0.07
    0 6 10 6174.4318 6351.3157 9.0 1.22618 0.30
    6 8 1 81.7039 89.9173 3.2 1.22488 0.00
    27 1 -6 803.3352 827.5637 -0.1 1.22619 0.03
    22 4 -11 2659.0191 2809.1594 53.1 1.22548 0.10
    6 2 12 342.4643 360.5011 -36.1 1.22549 0.02
    11 5 7 3933.6198 4275.9587 43.5 1.22477 0.18
    15 1 -16 150.0275 161.5143 50.7 1.22464 0.01
    0 2 14 2895.5775 3125.4062 105.9 1.22461 0.17
    14 6 3 176.7962 196.4936 124.4 1.22418 0.01
    21 5 -9 3033.6379 3360.0848 -128.9 1.22408 0.11
    24 4 -7 1657.2934 1825.4650 30.9 1.22409 0.06
    24 4 -6 3305.7424 3644.9219 30.5 1.22404 0.12
    11 5 -13 489.3578 552.0925 112.2 1.22275 0.02
    8 8 -2 671.0901 761.2582 20.4 1.22220 0.02
    9 5 -13 991.8117 1119.8302 106.3 1.22263 0.04
    25 3 -4 1238.0189 1374.9531 141.0 1.22345 0.04
    15 7 -4 1202.8449 1363.7661 -1.3 1.22224 0.04
    27 1 -9 186.9711 208.1056 -7.8 1.22303 0.01
    26 2 -10 1686.7407 1888.7039 126.4 1.22274 0.06
    18 0 6 290.0096 322.5748 180.0 1.22304 0.01
    21 3 2 218.9072 246.3873 62.6 1.22249 0.01
    15 3 -15 1021.7900 1160.2185 -162.0 1.22170 0.04
    19 5 -11 642.3913 732.7170 121.2 1.22106 0.02
    8 8 -3 150.6590 171.8923 79.8 1.22027 0.01
    8 0 -16 145.5913 166.3216 180.0 1.22124 0.00
    8 6 7 179.9884 205.5312 -170.7 1.22070 0.01
    26 2 -4 187.5248 215.0318 47.7 1.22098 0.01
    9 1 -16 493.7244 571.6693 139.2 1.22042 0.03
    15 7 -5 209.7431 243.4694 -72.0 1.21971 0.01
    17 5 -12 809.9096 941.8246 78.7 1.21989 0.03
    3 7 7 926.7118 1088.9895 -137.7 1.21934 0.04
    15 7 -3 1696.8571 2024.5967 -177.8 1.21893 0.06
    8 8 -1 469.0890 575.5330 91.8 1.21830 0.02
    7 1 12 407.4964 483.3008 132.7 1.21926 0.02
    7 7 -9 306.2177 381.7084 64.6 1.21786 0.01
    6 6 8 4082.7594 4988.1598 -170.0 1.21832 0.19
    4 6 -11 2301.9026 2835.6002 -154.5 1.21810 0.11
    9 7 4 3988.5736 4936.7926 130.5 1.21804 0.16
    4 2 -15 277.8073 335.6510 -160.8 1.21851 0.02
    24 4 -8 745.3404 908.2580 -147.3 1.21830 0.03
    22 2 2 39.4184 47.3461 -26.8 1.21874 0.00
    2 0 -15 1129.3719 1374.5148 180.0 1.21817 0.03
    24 4 -5 386.5581 473.0074 -155.9 1.21816 0.01
    23 1 -14 397.5349 490.2985 -5.2 1.21764 0.02
    4 8 -5 591.4565 772.4606 -179.7 1.21651 0.02
    25 1 -1 804.6964 979.7385 -100.8 1.21817 0.03
    16 6 -10 294.0144 377.6004 -125.3 1.21677 0.01
    5 5 10 724.6363 916.6125 118.3 1.21716 0.04
    6 4 -14 359.9982 462.9487 -82.4 1.21616 0.02
    21 5 -2 4539.1305 5867.4906 31.9 1.21616 0.16
    10 6 6 190.1966 249.2798 -55.0 1.21541 0.01
    25 3 -10 35.9655 46.3594 103.9 1.21573 0.00
    22 2 -14 23.4163 30.1636 0.7 1.21555 0.00
    19 3 4 1260.1407 1623.6104 -121.4 1.21576 0.05
    13 5 -13 41.8436 54.9570 75.7 1.21470 0.00
    27 1 -5 1456.4078 1871.7389 -69.3 1.21556 0.05
    5 7 -9 3226.6162 4265.3331 71.3 1.21405 0.13
    7 5 -13 98.8175 130.1160 -109.8 1.21436 0.00
    15 1 8 2224.4711 2873.3064 -91.0 1.21522 0.11
    9 7 -9 524.4313 694.9954 -114.4 1.21358 0.02
    2 8 -5 1690.9712 2249.3764 166.8 1.21305 0.06
    8 8 -4 136.1366 182.1879 170.0 1.21258 0.00
    4 8 3 2934.1414 3924.6041 -69.0 1.21262 0.11
    16 2 7 670.9570 885.2605 -74.1 1.21376 0.03
    6 8 -5 2436.4081 3307.2179 -88.3 1.21189 0.09
    15 3 7 2530.1256 3370.8508 -75.5 1.21312 0.12
    7 3 -15 506.0760 681.8167 -32.8 1.21243 0.03
    16 4 -14 120.9381 163.9862 179.0 1.21210 0.00
    20 2 4 301.1110 401.6773 142.9 1.21300 0.01
    21 1 -15 1143.5650 1542.6729 33.7 1.21229 0.05
    15 7 -6 413.5254 568.7360 8.6 1.21146 0.01
    5 3 12 1165.7249 1574.2675 -66.3 1.21230 0.07
    13 5 6 775.1914 1053.7832 93.8 1.21197 0.03
    1 5 -12 91.0886 124.9408 -77.0 1.21159 0.00
    2 8 4 723.1915 1014.9640 59.8 1.21087 0.03
    18 6 -1 241.5681 334.1971 -161.9 1.21127 0.01
    26 0 -12 9.5670 13.0818 0.0 1.21156 0.00
    2 0 14 422.6466 583.1766 180.0 1.21112 0.01
    10 4 9 372.8585 521.3352 102.2 1.21082 0.02
    15 7 -2 1667.3704 2422.2607 -45.6 1.20993 0.06
    19 5 1 117.7991 166.4246 175.9 1.21055 0.00
    17 5 3 1245.1394 1765.7669 170.1 1.21042 0.05
    13 7 -8 4348.5940 6431.5761 163.5 1.20941 0.16
    27 1 -10 376.5412 527.4346 91.5 1.21044 0.01
    23 3 0 1229.0031 1728.6054 79.6 1.21049 0.04
    17 1 -16 2524.1790 3586.2392 52.9 1.20977 0.11
    8 8 0 222.3130 337.2700 -154.5 1.20873 0.01
    4 6 9 488.3763 733.4106 116.4 1.20840 0.02
    13 7 1 345.5356 524.5953 15.8 1.20813 0.01
    14 6 -11 563.2624 850.0567 119.2 1.20773 0.02
    8 4 10 885.2088 1311.2706 76.1 1.20821 0.05
    26 0 -2 26.2135 37.8786 0.0 1.20871 0.00
    18 0 -16 75.2086 109.6156 0.0 1.20794 0.00
    6 8 2 1666.6770 2529.3549 63.6 1.20685 0.06
    24 4 -9 1815.3627 2700.8789 139.8 1.20691 0.06
    20 4 2 485.9946 723.2207 -45.0 1.20701 0.02
    24 2 -13 1526.6797 2247.0930 -11.2 1.20652 0.06
    24 4 -4 715.0589 1063.1163 132.9 1.20669 0.02
    18 6 -9 105.3025 156.7935 -32.1 1.20588 0.00
    12 2 -16 433.4764 637.2252 70.3 1.20592 0.02
    12 4 8 19.0627 28.2405 -118.5 1.20595 0.00
    1 7 8 275.5969 408.4382 -42.5 1.20467 0.01
    24 2 0 437.7785 643.6028 124.7 1.20595 0.02
    20 2 -15 664.4915 972.7693 -176.5 1.20473 0.03
    4 2 13 843.3597 1235.8978 116.7 1.20499 0.05
    25 3 -3 621.1554 912.0052 174.4 1.20463 0.02
    17 3 -15 1260.7388 1844.9273 -87.8 1.20389 0.05
    22 0 3 8039.9526 11716.0046 180.0 1.20449 0.15
    14 2 -16 2444.0813 3547.8534 -129.5 1.20332 0.11
    11 7 3 919.0067 1359.0759 74.6 1.20259 0.03
    3 7 -9 757.1378 1115.5448 -159.3 1.20235 0.03
    25 1 -13 1138.9190 1644.5731 -148.9 1.20308 0.04
    7 1 -16 1815.0556 2618.6689 -18.2 1.20300 0.09
    12 6 5 234.5957 345.5725 120.2 1.20275 0.01
    26 2 -11 404.8216 585.7648 -152.3 1.20300 0.01
    0 8 5 912.7918 1332.8377 -142.5 1.20171 0.03
    1 3 -14 1008.7208 1458.7769 146.2 1.20261 0.06
    21 5 -10 195.0412 283.7318 161.4 1.20229 0.01
    11 7 -9 150.4725 216.8605 148.3 1.20144 0.01
    12 0 10 1174.0311 1677.9872 0.0 1.20236 0.03
    10 0 11 621.4662 883.9438 180.0 1.20206 0.02
    5 1 13 4739.4147 6671.8091 -141.5 1.20146 0.28
    22 0 -15 2952.1044 4113.6744 0.0 1.20103 0.06
    20 4 -13 39.4012 54.5664 -49.5 1.20056 0.00
    24 0 -14 2710.7331 3755.9366 0.0 1.20078 0.05
    10 2 -16 1090.5176 1508.3365 76.8 1.20065 0.05
    8 8 -5 152.3277 201.2712 -174.5 1.19947 0.01
    26 2 -3 487.4018 676.3139 -73.3 1.20077 0.02
    3 5 11 207.3984 278.8583 -142.6 1.19974 0.01
    6 0 -16 4487.6738 6075.6938 0.0 1.19988 0.12
    0 4 13 948.4537 1265.2118 129.7 1.19949 0.05
    24 0 1 1530.6550 2086.2890 180.0 1.20013 0.03
    15 5 -13 656.7180 855.5990 -135.5 1.19895 0.03
    18 4 4 838.7183 1124.9846 -62.3 1.19964 0.03
    27 1 -4 1055.2193 1418.6739 -40.1 1.19963 0.04
    5 5 -13 281.7263 359.7856 169.3 1.19842 0.01
_pd_meas_2theta_range_min     -9.01670
_pd_meas_2theta_range_max     75.03830
_pd_meas_2theta_range_inc     0.00250
_pd_meas_scan_method     step
_reflns_number_total     2013
_refine_ls_matrix_type     full
_refine_ls_wR_factor_obs     0.09926
_refine_ls_goodness_of_fit_all     48.596
_refine_ls_number_parameters     268
_refine_ls_number_restraints     222
_refine_ls_number_constraints     0
_refine_ls_weighting_scheme     sigma
_refine_ls_shift/su_max     4.2491
_refine_ls_shift/su_mean     0.4382
_refine_diff_density_max     0.526
_refine_diff_density_min     -0.471
loop_
    _atom_type_symbol
    _atom_type_number_in_cell
    _atom_type_scat_Cromer_Mann_a1
    _atom_type_scat_Cromer_Mann_a2
    _atom_type_scat_Cromer_Mann_a3
    _atom_type_scat_Cromer_Mann_a4
    _atom_type_scat_Cromer_Mann_b1
    _atom_type_scat_Cromer_Mann_b2
    _atom_type_scat_Cromer_Mann_b3
    _atom_type_scat_Cromer_Mann_b4
    _atom_type_scat_Cromer_Mann_c
    _atom_type_scat_dispersion_source
    _atom_type_scat_length_neutron
    _atom_type_scat_dispersion_real
    _atom_type_scat_dispersion_imag
    _atom_type_scat_source
    C 232 2.31 1.02 1.5886 0.865 20.8439 10.2075 0.5687 51.6512 0.2156
https://raw.githubusercontent.com/AdvancedPhotonSource/GSAS-II/refs/heads/main/GSASII/atmdata.py
        0.6647 0.005 0.002
https://raw.githubusercontent.com/AdvancedPhotonSource/GSAS-II/refs/heads/main/GSASII/atmdata.py
    H 280 0.493 0.3229 0.1402 0.0408 10.5109 26.1257 3.1424 57.7997 0.003
https://raw.githubusercontent.com/AdvancedPhotonSource/GSAS-II/refs/heads/main/GSASII/atmdata.py
           -0.374 0.000 0.000
https://raw.githubusercontent.com/AdvancedPhotonSource/GSAS-II/refs/heads/main/GSASII/atmdata.py
    Cl 8 11.4604 7.1964 6.2556 1.6455 0.0104 1.1662 18.5194 47.7784 -9.5574
https://raw.githubusercontent.com/AdvancedPhotonSource/GSAS-II/refs/heads/main/GSASII/atmdata.py
             0.9579 0.184 0.211
https://raw.githubusercontent.com/AdvancedPhotonSource/GSAS-II/refs/heads/main/GSASII/atmdata.py
    F 8 3.5392 2.6412 1.517 1.0243 10.2825 4.2944 0.2615 26.1476 0.2776
https://raw.githubusercontent.com/AdvancedPhotonSource/GSAS-II/refs/heads/main/GSASII/atmdata.py
         0.5654 0.023 0.014
https://raw.githubusercontent.com/AdvancedPhotonSource/GSAS-II/refs/heads/main/GSASII/atmdata.py
    N 56 12.2126 3.1322 2.0125 1.1663 0.0057 9.8933 28.9975 0.5826 -11.529
https://raw.githubusercontent.com/AdvancedPhotonSource/GSAS-II/refs/heads/main/GSASII/atmdata.py
            0.936 0.009 0.005
https://raw.githubusercontent.com/AdvancedPhotonSource/GSAS-II/refs/heads/main/GSASII/atmdata.py
    O 24 3.0485 2.2868 1.5463 0.867 13.2771 5.7011 0.3239 32.9089 0.2508
https://raw.githubusercontent.com/AdvancedPhotonSource/GSAS-II/refs/heads/main/GSASII/atmdata.py
          0.5804 0.015 0.008
https://raw.githubusercontent.com/AdvancedPhotonSource/GSAS-II/refs/heads/main/GSASII/atmdata.py
_computing_structure_refinement
;
<i>GSAS-II</i> (Toby & Von Dreele, 2013)
;
_pd_phase_name     sunvozertinib
_pd_proc_2theta_range_min     -9.00844
_pd_proc_2theta_range_max     75.04656
_pd_proc_2theta_range_inc     0.00250
loop_
    _pd_meas_intensity_total
    _pd_proc_ls_weight
    _pd_proc_intensity_bkg_calc
    _pd_calc_intensity_total
    37.046 0 0 0
    31.697 0 0 0
    31.4 0 0 0
    36.013 0 0 0
    33.334 0 0 0
    31.005 0 0 0
    29.052 0 0 0
    29.759 0 0 0
    33.543 0 0 0
    39.884 0 0 0
    35.296 0 0 0
    36.96 0 0 0
    43.738 0 0 0
    37.132 0 0 0
    35.105 0 0 0
    36.731 0 0 0
    31.477 0 0 0
    30.539 0 0 0
    33.133 0 0 0
    34.43 0 0 0
    34.287 0 0 0
    33.093 0 0 0
    33.739 0 0 0
    33.66 0 0 0
    33.111 0 0 0
    33.918 0 0 0
    38.268 0 0 0
    44.138 0 0 0
    35.595 0 0 0
    31.356 0 0 0
    31.028 0 0 0
    39.319 0 0 0
    38.29 0 0 0
    32.129 0 0 0
    40.436 0 0 0
    40.331 0 0 0
    35.136 0 0 0
    35.826 0 0 0
    36.908 0 0 0
    38.25 0 0 0
    39.611 0 0 0
    41.193 0 0 0
    41.975 0 0 0
    35.526 0 0 0
    33.544 0 0 0
    34.613 0 0 0
    37.841 0 0 0
    38.949 0 0 0
    38.309 0 0 0
    34.444 0 0 0
    32.986 0 0 0
    32.72 0 0 0
    31.309 0 0 0
    38.356 0 0 0
    46.714 0 0 0
    35.727 0 0 0
    30.844 0 0 0
    30.462 0 0 0
    36.8 0 0 0
    37.965 0 0 0
    36.012 0 0 0
    31.733 0 0 0
    32.852 0 0 0
    35.908 0 0 0
    35.436 0 0 0
    37.505 0 0 0
    40.445 0 0 0
    41.836 0 0 0
    35.845 0 0 0
    28.8 0 0 0
    31.766 0 0 0
    37.794 0 0 0
    42.902 0 0 0
    38.772 0 0 0
    33.866 0 0 0
    31.212 0 0 0
    38.518 0 0 0
    37.421 0 0 0
    33.488 0 0 0
    31.758 0 0 0
    33.077 0 0 0
    35.035 0 0 0
    35.035 0 0 0
    35.309 0 0 0
    36.831 0 0 0
    42.179 0 0 0
    40.345 0 0 0
    36.885 0 0 0
    36.523 0 0 0
    38.918 0 0 0
    40.154 0 0 0
    34.939 0 0 0
    37.479 0 0 0
    39.573 0 0 0
    32.856 0 0 0
    32.585 0 0 0
    33.64 0 0 0
    32.682 0 0 0
    34.615 0 0 0
    34.301 0 0 0
    25.613 0 0 0
    30.151 0 0 0
    34.945 0 0 0
    30.553 0 0 0
    31.119 0 0 0
    33.08 0 0 0
    35.114 0 0 0
    32.253 0 0 0
    29.403 0 0 0
    29.629 0 0 0
    33.041 0 0 0
    34.649 0 0 0
    30.326 0 0 0
    34.701 0 0 0
    39.503 0 0 0
    40.717 0 0 0
    39.957 0 0 0
    38.199 0 0 0
    35.265 0 0 0
    38.904 0 0 0
    41.685 0 0 0
    39.877 0 0 0
    35.587 0 0 0
    33.165 0 0 0
    35.388 0 0 0
    34.671 0 0 0
    34.457 0 0 0
    36.245 0 0 0
    34.837 0 0 0
    34.666 0 0 0
    37.786 0 0 0
    41.454 0 0 0
    41.304 0 0 0
    34.27 0 0 0
    35.769 0 0 0
    37.661 0 0 0
    37.981 0 0 0
    34.562 0 0 0
    31.43 0 0 0
    29.648 0 0 0
    30.963 0 0 0
    32.486 0 0 0
    33.685 0 0 0
    34.451 0 0 0
    34.258 0 0 0
    32.676 0 0 0
    35.674 0 0 0
    38.522 0 0 0
    40.388 0 0 0
    36.966 0 0 0
    35.145 0 0 0
    36.388 0 0 0
    36.365 0 0 0
    36.223 0 0 0
    36.076 0 0 0
    33.131 0 0 0
    30.043 0 0 0
    27.072 0 0 0
    27.618 0 0 0
    28.48 0 0 0
    29.419 0 0 0
    34.139 0 0 0
    37.283 0 0 0
    38.154 0 0 0
    35.287 0 0 0
    35.884 0 0 0
    40.918 0 0 0
    40.406 0 0 0
    39.556 0 0 0
    38.606 0 0 0
    35.853 0 0 0
    36.019 0 0 0
    39.562 0 0 0
    35.087 0 0 0
    35.735 0 0 0
    42.234 0 0 0
    43.58 0 0 0
    40.754 0 0 0
    33.609 0 0 0
    38.008 0 0 0
    41.418 0 0 0
    43.69 0 0 0
    41.299 0 0 0
    37.856 0 0 0
    33.413 0 0 0
    34.14 0 0 0
    33.856 0 0 0
    32.629 0 0 0
    33.225 0 0 0
    35.426 0 0 0
    39.04 0 0 0
    39.363 0 0 0
    39.819 0 0 0
    40.281 0 0 0
    37.121 0 0 0
    34.461 0 0 0
    32.296 0 0 0
    31.648 0 0 0
    33.488 0 0 0
    37.178 0 0 0
    36.003 0 0 0
    34.232 0 0 0
    32.152 0 0 0
    33.045 0 0 0
    33.847 0 0 0
    34.605 0 0 0
    35.771 0 0 0
    35.73 0 0 0
    34.827 0 0 0
    34.663 0 0 0
    34.45 0 0 0
    34.004 0 0 0
    31.305 0 0 0
    31.39 0 0 0
    33.163 0 0 0
    31.894 0 0 0
    31.86 0 0 0
    32.532 0 0 0
    31.851 0 0 0
    32.923 0 0 0
    34.749 0 0 0
    33.076 0 0 0
    34.292 0 0 0
    36.592 0 0 0
    32.851 0 0 0
    32.454 0 0 0
    34.189 0 0 0
    36.355 0 0 0
    34.603 0 0 0
    31.703 0 0 0
    36.853 0 0 0
    36.577 0 0 0
    33.482 0 0 0
    32.369 0 0 0
    34.268 0 0 0
    37.053 0 0 0
    35.191 0 0 0
    33.241 0 0 0
    31.77 0 0 0
    33.188 0 0 0
    36.07 0 0 0
    38.673 0 0 0
    35.92 0 0 0
    34.777 0 0 0
    34.442 0 0 0
    34.121 0 0 0
    36.629 0 0 0
    39.596 0 0 0
    38.413 0 0 0
    38.671 0 0 0
    39.435 0 0 0
    39.495 0 0 0
    38.736 0 0 0
    37.279 0 0 0
    34.459 0 0 0
    33.577 0 0 0
    33.633 0 0 0
    34.098 0 0 0
    34.766 0 0 0
    35.116 0 0 0
    33.973 0 0 0
    33.561 0 0 0
    33.58 0 0 0
    34.103 0 0 0
    34.041 0 0 0
    33.836 0 0 0
    33.904 0 0 0
    34.575 0 0 0
    35.836 0 0 0
    38.285 0 0 0
    38.536 0 0 0
    37.913 0 0 0
    36.971 0 0 0
    39.053 0 0 0
    41.17 0 0 0
    40.395 0 0 0
    38.343 0 0 0
    36.579 0 0 0
    36.79 0 0 0
    36.549 0 0 0
    35.864 0 0 0
    34.348 0 0 0
    36.229 0 0 0
    37.435 0 0 0
    34.297 0 0 0
    34.34 0 0 0
    34.78 0 0 0
    33.988 0 0 0
    34.07 0 0 0
    34.112 0 0 0
    33.498 0 0 0
    35.569 0 0 0
    38.691 0 0 0
    42.673 0 0 0
    40.488 0 0 0
    37.643 0 0 0
    36.622 0 0 0
    35.934 0 0 0
    34.658 0 0 0
    31.963 0 0 0
    34.463 0 0 0
    36.582 0 0 0
    35.614 0 0 0
    35.429 0 0 0
    35.731 0 0 0
    36.684 0 0 0
    37.455 0 0 0
    37.859 0 0 0
    37.63 0 0 0
    37.04 0 0 0
    36.773 0 0 0
    37.222 0 0 0
    35.622 0 0 0
    34.697 0 0 0
    35.587 0 0 0
    36.531 0 0 0
    36.77 0 0 0
    35.784 0 0 0
    35.584 0 0 0
    35.788 0 0 0
    36.468 0 0 0
    37.04 0 0 0
    37.063 0 0 0
    36.235 0 0 0
    38.59 0 0 0
    39.763 0 0 0
    38.493 0 0 0
    35.583 0 0 0
    33.534 0 0 0
    33.052 0 0 0
    34.186 0 0 0
    35.208 0 0 0
    35.825 0 0 0
    37.366 0 0 0
    38.056 0 0 0
    37.434 0 0 0
    39.818 0 0 0
    40.114 0 0 0
    37.247 0 0 0
    34.265 0 0 0
    32.592 0 0 0
    32.636 0 0 0
    34.217 0 0 0
    37.025 0 0 0
    41.256 0 0 0
    40.129 0 0 0
    39.297 0 0 0
    39.196 0 0 0
    38.887 0 0 0
    38.089 0 0 0
    36.725 0 0 0
    36.097 0 0 0
    37.654 0 0 0
    41.672 0 0 0
    40.516 0 0 0
    37.409 0 0 0
    32.32 0 0 0
    35.657 0 0 0
    37.538 0 0 0
    37.674 0 0 0
    36.219 0 0 0
    35.05 0 0 0
    34.196 0 0 0
    34.822 0 0 0
    35.797 0 0 0
    37.105 0 0 0
    36.251 0 0 0
    36.441 0 0 0
    37.634 0 0 0
    38.231 0 0 0
    38.539 0 0 0
    38.554 0 0 0
    37.432 0 0 0
    36.328 0 0 0
    35.327 0 0 0
    37.279 0 0 0
    38.47 0 0 0
    38.923 0 0 0
    37.457 0 0 0
    37.363 0 0 0
    38.325 0 0 0
    36.965 0 0 0
    36.613 0 0 0
    36.884 0 0 0
    33.543 0 0 0
    33.656 0 0 0
    36.287 0 0 0
    35.514 0 0 0
    35.594 0 0 0
    36.485 0 0 0
    39.454 0 0 0
    39.696 0 0 0
    37.915 0 0 0
    36.158 0 0 0
    35.927 0 0 0
    36.795 0 0 0
    37.709 0 0 0
    37.214 0 0 0
    35.869 0 0 0
    35.736 0 0 0
    35.645 0 0 0
    35.736 0 0 0
    37.168 0 0 0
    37.146 0 0 0
    36.201 0 0 0
    35.396 0 0 0
    35.423 0 0 0
    35.918 0 0 0
    36.007 0 0 0
    36.053 0 0 0
    36.178 0 0 0
    37.013 0 0 0
    37.412 0 0 0
    37.795 0 0 0
    39.7 0 0 0
    40.158 0 0 0
    39.658 0 0 0
    38.316 0 0 0
    36.302 0 0 0
    34.564 0 0 0
    36.401 0 0 0
    37.179 0 0 0
    37.586 0 0 0
    38.971 0 0 0
    39.301 0 0 0
    39.169 0 0 0
    39.38 0 0 0
    39.657 0 0 0
    39.59 0 0 0
    37.77 0 0 0
    37.228 0 0 0
    37.524 0 0 0
    38.876 0 0 0
    38.59 0 0 0
    37.923 0 0 0
    38.748 0 0 0
    39.468 0 0 0
    40.078 0 0 0
    40.43 0 0 0
    38.957 0 0 0
    37.378 0 0 0
    38.269 0 0 0
    40.116 0 0 0
    41.74 0 0 0
    41.191 0 0 0
    38.637 0 0 0
    35.912 0 0 0
    35.248 0 0 0
    35.689 0 0 0
    36.478 0 0 0
    37.071 0 0 0
    38.603 0 0 0
    39.602 0 0 0
    37.896 0 0 0
    36.907 0 0 0
    36.488 0 0 0
    37.046 0 0 0
    37.699 0 0 0
    38.392 0 0 0
    39.11 0 0 0
    37.77 0 0 0
    36.273 0 0 0
    36.101 0 0 0
    36.272 0 0 0
    36.82 0 0 0
    38.088 0 0 0
    38.747 0 0 0
    38.661 0 0 0
    37.127 0 0 0
    35.125 0 0 0
    34.374 0 0 0
    36.963 0 0 0
    35.87 0 0 0
    34.871 0 0 0
    36.289 0 0 0
    36.923 0 0 0
    36.982 0 0 0
    36.181 0 0 0
    34.9 0 0 0
    34.803 0 0 0
    37.502 0 0 0
    38.671 0 0 0
    38.566 0 0 0
    36.508 0 0 0
    35.466 0 0 0
    35.461 0 0 0
    37.113 0 0 0
    36.739 0 0 0
    36.934 0 0 0
    38.988 0 0 0
    40.122 0 0 0
    39.938 0 0 0
    37.614 0 0 0
    37.619 0 0 0
    38.309 0 0 0
    39.514 0 0 0
    38.002 0 0 0
    36.39 0 0 0
    35.36 0 0 0
    36.747 0 0 0
    37.356 0 0 0
    36.06 0 0 0
    36.781 0 0 0
    37.637 0 0 0
    38.257 0 0 0
    37.424 0 0 0
    37.839 0 0 0
    40.488 0 0 0
    40.168 0 0 0
    39.453 0 0 0
    38.672 0 0 0
    38.231 0 0 0
    38.817 0 0 0
    40.846 0 0 0
    38.937 0 0 0
    37.759 0 0 0
    38.147 0 0 0
    39.268 0 0 0
    39.161 0 0 0
    37.297 0 0 0
    37.038 0 0 0
    36.583 0 0 0
    35.708 0 0 0
    35.986 0 0 0
    37.229 0 0 0
    39.598 0 0 0
    39.022 0 0 0
    38.798 0 0 0
    39.223 0 0 0
    40.831 0 0 0
    41.489 0 0 0
    40.944 0 0 0
    38.855 0 0 0
    38.698 0 0 0
    40.838 0 0 0
    40.939 0 0 0
    39.435 0 0 0
    36.216 0 0 0
    37.412 0 0 0
    38.368 0 0 0
    38.952 0 0 0
    39.472 0 0 0
    39.678 0 0 0
    39.558 0 0 0
    38.527 0 0 0
    38.123 0 0 0
    38.355 0 0 0
    37.254 0 0 0
    37.047 0 0 0
    37.715 0 0 0
    38.508 0 0 0
    38.849 0 0 0
    38.759 0 0 0
    38.5 0 0 0
    37.828 0 0 0
    36.863 0 0 0
    39.001 0 0 0
    40.43 0 0 0
    41.232 0 0 0
    41.969 0 0 0
    40.564 0 0 0
    37.48 0 0 0
    37.826 0 0 0
    38.524 0 0 0
    39.476 0 0 0
    39.732 0 0 0
    40.021 0 0 0
    40.195 0 0 0
    38.109 0 0 0
    38.378 0 0 0
    40.41 0 0 0
    41.585 0 0 0
    42.07 0 0 0
    41.961 0 0 0
    40.908 0 0 0
    40.164 0 0 0
    39.499 0 0 0
    37.259 0 0 0
    36.409 0 0 0
    36.599 0 0 0
    37.427 0 0 0
    37.37 0 0 0
    36.943 0 0 0
    38.565 0 0 0
    38.982 0 0 0
    39.113 0 0 0
    43.343 0 0 0
    45.455 0 0 0
    45.81 0 0 0
    43 0 0 0
    40.766 0 0 0
    38.96 0 0 0
    37.691 0 0 0
    38.454 0 0 0
    40.213 0 0 0
    40.673 0 0 0
    39.919 0 0 0
    38.677 0 0 0
    38.644 0 0 0
    38.634 0 0 0
    38.509 0 0 0
    37.661 0 0 0
    37.68 0 0 0
    38.558 0 0 0
    41.572 0 0 0
    41.089 0 0 0
    39.338 0 0 0
    40.174 0 0 0
    40.416 0 0 0
    40.284 0 0 0
    39.759 0 0 0
    39.814 0 0 0
    40.017 0 0 0
    39.664 0 0 0
    39.151 0 0 0
    38.914 0 0 0
    40.16 0 0 0
    38.973 0 0 0
    37.245 0 0 0
    37.631 0 0 0
    37.639 0 0 0
    38.156 0 0 0
    41.227 0 0 0
    43.586 0 0 0
    44.938 0 0 0
    43.677 0 0 0
    42.086 0 0 0
    40.396 0 0 0
    38.807 0 0 0
    38.982 0 0 0
    39.261 0 0 0
    37.71 0 0 0
    36.697 0 0 0
    36.295 0 0 0
    37.214 0 0 0
    39.043 0 0 0
    40.663 0 0 0
    40.711 0 0 0
    39.36 0 0 0
    38.055 0 0 0
    38.22 0 0 0
    38.846 0 0 0
    38.975 0 0 0
    37.32 0 0 0
    35.919 0 0 0
    35.616 0 0 0
    38.03 0 0 0
    39.417 0 0 0
    40.438 0 0 0
    41.275 0 0 0
    40.769 0 0 0
    40.229 0 0 0
    40.505 0 0 0
    41.174 0 0 0
    41.882 0 0 0
    42.44 0 0 0
    41.727 0 0 0
    40.086 0 0 0
    37.053 0 0 0
    37.439 0 0 0
    38.315 0 0 0
    38.515 0 0 0
    39.686 0 0 0
    40.726 0 0 0
    41.041 0 0 0
    40.134 0 0 0
    39.473 0 0 0
    39.825 0 0 0
    39.511 0 0 0
    39.089 0 0 0
    38.708 0 0 0
    39.907 0 0 0
    41.204 0 0 0
    42.129 0 0 0
    42.619 0 0 0
    42.615 0 0 0
    41.852 0 0 0
    42.047 0 0 0
    41.818 0 0 0
    40.576 0 0 0
    40.123 0 0 0
    40.47 0 0 0
    41.967 0 0 0
    41.864 0 0 0
    41.424 0 0 0
    40.804 0 0 0
    40.159 0 0 0
    39.256 0 0 0
    37.951 0 0 0
    39.514 0 0 0
    40.793 0 0 0
    41.115 0 0 0
    39.413 0 0 0
    38.407 0 0 0
    38.749 0 0 0
    38.172 0 0 0
    37.305 0 0 0
    36.156 0 0 0
    37.414 0 0 0
    38.604 0 0 0
    39.4 0 0 0
    39.288 0 0 0
    38.696 0 0 0
    37.564 0 0 0
    38.41 0 0 0
    38.707 0 0 0
    38.12 0 0 0
    37.78 0 0 0
    38.212 0 0 0
    39.583 0 0 0
    39.458 0 0 0
    39.997 0 0 0
    41.424 0 0 0
    41.652 0 0 0
    41.66 0 0 0
    41.474 0 0 0
    41.178 0 0 0
    40.506 0 0 0
    39.415 0 0 0
    41.664 0 0 0
    42.125 0 0 0
    40.549 0 0 0
    37.075 0 0 0
    35.509 0 0 0
    35.985 0 0 0
    38.394 0 0 0
    39.158 0 0 0
    38.233 0 0 0
    38.728 0 0 0
    39.043 0 0 0
    39.199 0 0 0
    41.668 0 0 0
    42.122 0 0 0
    40.653 0 0 0
    39.043 0 0 0
    39.438 0 0 0
    41.636 0 0 0
    42.035 0 0 0
    42.13 0 0 0
    41.966 0 0 0
    42.208 0 0 0
    41.56 0 0 0
    40.211 0 0 0
    40.422 0 0 0
    40.5 0 0 0
    40.408 0 0 0
    39.14 0 0 0
    39.372 0 0 0
    40.874 0 0 0
    43.371 0 0 0
    43.003 0 0 0
    40.63 0 0 0
    41.576 0 0 0
    41.583 0 0 0
    40.927 0 0 0
    40.861 0 0 0
    42.13 0 0 0
    44.033 0 0 0
    42.114 0 0 0
    41.255 0 0 0
    41.07 0 0 0
    40.116 0 0 0
    39.897 0 0 0
    40.326 0 0 0
    42.105 0 0 0
    42.36 0 0 0
    41.55 0 0 0
    40.235 0 0 0
    40.826 0 0 0
    42.303 0 0 0
    41.245 0 0 0
    41.021 0 0 0
    41.179 0 0 0
    40.4 0 0 0
    40.198 0 0 0
    40.183 0 0 0
    39.131 0 0 0
    39.813 0 0 0
    41.304 0 0 0
    41.642 0 0 0
    42.068 0 0 0
    42.295 0 0 0
    41.097 0 0 0
    39.604 0 0 0
    38.4 0 0 0
    39.616 0 0 0
    41.279 0 0 0
    42.756 0 0 0
    42.118 0 0 0
    42.651 0 0 0
    43.416 0 0 0
    42.509 0 0 0
    41.376 0 0 0
    40.418 0 0 0
    40.74 0 0 0
    42.482 0 0 0
    44.178 0 0 0
    42.868 0 0 0
    39.268 0 0 0
    35.977 0 0 0
    38.064 0 0 0
    39.269 0 0 0
    39.581 0 0 0
    37.893 0 0 0
    38.962 0 0 0
    41.018 0 0 0
    42.546 0 0 0
    42.008 0 0 0
    40.833 0 0 0
    40.281 0 0 0
    40.158 0 0 0
    40.33 0 0 0
    40.949 0 0 0
    40.295 0 0 0
    39.243 0 0 0
    38.389 0 0 0
    39.025 0 0 0
    39.697 0 0 0
    38.898 0 0 0
    38.04 0 0 0
    38.001 0 0 0
    40.416 0 0 0
    40.463 0 0 0
    39.69 0 0 0
    38.724 0 0 0
    37.447 0 0 0
    36.895 0 0 0
    38.548 0 0 0
    40.994 0 0 0
    42.365 0 0 0
    40.37 0 0 0
    40.778 0 0 0
    42.081 0 0 0
    43.958 0 0 0
    42.48 0 0 0
    40.622 0 0 0
    39.962 0 0 0
    39.711 0 0 0
    39.869 0 0 0
    40.73 0 0 0
    40.335 0 0 0
    40.021 0 0 0
    40.541 0 0 0
    41.426 0 0 0
    42.77 0 0 0
    44.914 0 0 0
    44.356 0 0 0
    42.804 0 0 0
    40.397 0 0 0
    40.72 0 0 0
    41.109 0 0 0
    40.551 0 0 0
    41.202 0 0 0
    41.368 0 0 0
    40.181 0 0 0
    42.238 0 0 0
    43.527 0 0 0
    42.357 0 0 0
    41.68 0 0 0
    41.01 0 0 0
    40.208 0 0 0
    39.547 0 0 0
    39.65 0 0 0
    41.019 0 0 0
    40.646 0 0 0
    40.224 0 0 0
    40.135 0 0 0
    41.071 0 0 0
    41.703 0 0 0
    41.637 0 0 0
    42.748 0 0 0
    42.442 0 0 0
    39.74 0 0 0
    40.572 0 0 0
    42.178 0 0 0
    44.342 0 0 0
    43.541 0 0 0
    42.578 0 0 0
    41.819 0 0 0
    41.14 0 0 0
    41.442 0 0 0
    43.093 0 0 0
    44.544 0 0 0
    44.151 0 0 0
    41.311 0 0 0
    40.795 0 0 0
    41.197 0 0 0
    42.564 0 0 0
    40.751 0 0 0
    41.036 0 0 0
    44.204 0 0 0
    43.439 0 0 0
    42.578 0 0 0
    41.861 0 0 0
    41.249 0 0 0
    40.68 0 0 0
    40.158 0 0 0
    42.572 0 0 0
    43.882 0 0 0
    43.819 0 0 0
    42.381 0 0 0
    41.507 0 0 0
    41.296 0 0 0
    41.729 0 0 0
    42.226 0 0 0
    42.778 0 0 0
    42.695 0 0 0
    42.355 0 0 0
    41.759 0 0 0
    40.762 0 0 0
    39.981 0 0 0
    39.432 0 0 0
    41.356 0 0 0
    42.597 0 0 0
    43.164 0 0 0
    42.508 0 0 0
    41.736 0 0 0
    40.88 0 0 0
    41.079 0 0 0
    41.706 0 0 0
    42.729 0 0 0
    44.084 0 0 0
    44.855 0 0 0
    44.975 0 0 0
    41.506 0 0 0
    41.047 0 0 0
    43.07 0 0 0
    44.029 0 0 0
    43.987 0 0 0
    43.181 0 0 0
    43.253 0 0 0
    42.725 0 0 0
    41.721 0 0 0
    40.657 0 0 0
    40.654 0 0 0
    41.422 0 0 0
    41.722 0 0 0
    43.244 0 0 0
    45.398 0 0 0
    44.434 0 0 0
    42.783 0 0 0
    40.881 0 0 0
    41.437 0 0 0
    41.874 0 0 0
    42.144 0 0 0
    41.616 0 0 0
    40.767 0 0 0
    39.871 0 0 0
    40.399 0 0 0
    40.96 0 0 0
    41.338 0 0 0
    40.097 0 0 0
    40.29 0 0 0
    41.173 0 0 0
    40.597 0 0 0
    39.929 0 0 0
    39.623 0 0 0
    42.128 0 0 0
    42.88 0 0 0
    42.852 0 0 0
    44.292 0 0 0
    43.373 0 0 0
    41.297 0 0 0
    40.174 0 0 0
    39.944 0 0 0
    40.358 0 0 0
    41.67 0 0 0
    42.186 0 0 0
    42.251 0 0 0
    42.127 0 0 0
    42.446 0 0 0
    42.782 0 0 0
    42.115 0 0 0
    42.498 0 0 0
    43.462 0 0 0
    44.764 0 0 0
    43.097 0 0 0
    40.935 0 0 0
    42.628 0 0 0
    42.138 0 0 0
    41.047 0 0 0
    41.509 0 0 0
    41.221 0 0 0
    40.815 0 0 0
    41.213 0 0 0
    41.56 0 0 0
    41.809 0 0 0
    41.768 0 0 0
    42.796 0 0 0
    44.077 0 0 0
    44.744 0 0 0
    43.548 0 0 0
    42.069 0 0 0
    42.038 0 0 0
    41.466 0 0 0
    41.175 0 0 0
    42.429 0 0 0
    41.45 0 0 0
    40.013 0 0 0
    39.583 0 0 0
    41.925 0 0 0
    43.989 0 0 0
    42.468 0 0 0
    41.721 0 0 0
    41.5 0 0 0
    42.065 0 0 0
    43.03 0 0 0
    43.48 0 0 0
    42.195 0 0 0
    41.251 0 0 0
    40.411 0 0 0
    39.586 0 0 0
    39.822 0 0 0
    40.482 0 0 0
    41.461 0 0 0
    43.049 0 0 0
    43.881 0 0 0
    42.505 0 0 0
    42.718 0 0 0
    42.939 0 0 0
    42.25 0 0 0
    41.732 0 0 0
    41.815 0 0 0
    43.143 0 0 0
    41.395 0 0 0
    39.996 0 0 0
    40.843 0 0 0
    42.615 0 0 0
    43.337 0 0 0
    41.482 0 0 0
    41.604 0 0 0
    41.58 0 0 0
    40.464 0 0 0
    39.702 0 0 0
    40.032 0 0 0
    42.323 0 0 0
    42.469 0 0 0
    42.075 0 0 0
    41.395 0 0 0
    41.52 0 0 0
    41.881 0 0 0
    42.418 0 0 0
    42.982 0 0 0
    42.201 0 0 0
    39.101 0 0 0
    38.902 0 0 0
    39.748 0 0 0
    41.621 0 0 0
    41.109 0 0 0
    40.588 0 0 0
    40.575 0 0 0
    41.758 0 0 0
    42.267 0 0 0
    41.5 0 0 0
    42.55 0 0 0
    42.678 0 0 0
    41.112 0 0 0
    42.357 0 0 0
    43.391 0 0 0
    43.692 0 0 0
    44.521 0 0 0
    44.186 0 0 0
    42.154 0 0 0
    41.331 0 0 0
    41.341 0 0 0
    42.338 0 0 0
    42.27 0 0 0
    41.806 0 0 0
    40.929 0 0 0
    42.804 0 0 0
    43.491 0 0 0
    42.444 0 0 0
    41.729 0 0 0
    42.641 0 0 0
    45.518 0 0 0
    44.553 0 0 0
    42.918 0 0 0
    40.709 0 0 0
    40.831 0 0 0
    41.849 0 0 0
    43.786 0 0 0
    44.234 0 0 0
    43.716 0 0 0
    42.18 0 0 0
    42.486 0 0 0
    43.362 0 0 0
    44.806 0 0 0
    44.196 0 0 0
    43.13 0 0 0
    41.62 0 0 0
    40.747 0 0 0
    40.91 0 0 0
    42.107 0 0 0
    43.661 0 0 0
    44.409 0 0 0
    44.37 0 0 0
    43.756 0 0 0
    42.693 0 0 0
    41.228 0 0 0
    40.806 0 0 0
    40.82 0 0 0
    41.209 0 0 0
    40.922 0 0 0
    40.989 0 0 0
    41.343 0 0 0
    41.039 0 0 0
    41.42 0 0 0
    42.4 0 0 0
    43.762 0 0 0
    43.176 0 0 0
    41.241 0 0 0
    43.822 0 0 0
    43.734 0 0 0
    41.616 0 0 0
    40.94 0 0 0
    42.533 0 0 0
    45.466 0 0 0
    42.946 0 0 0
    42.448 0 0 0
    43.375 0 0 0
    43.367 0 0 0
    43.372 0 0 0
    43.414 0 0 0
    43.741 0 0 0
    42.787 0 0 0
    41.265 0 0 0
    42.845 0 0 0
    42.798 0 0 0
    41.692 0 0 0
    40.88 0 0 0
    41.377 0 0 0
    42.685 0 0 0
    43.689 0 0 0
    44.089 0 0 0
    44.067 0 0 0
    43.717 0 0 0
    43.595 0 0 0
    43.476 0 0 0
    42.436 0 0 0
    41.584 0 0 0
    40.792 0 0 0
    39.681 0 0 0
    40.563 0 0 0
    42.42 0 0 0
    43.394 0 0 0
    43.308 0 0 0
    42.534 0 0 0
    41.138 0 0 0
    40.875 0 0 0
    41.412 0 0 0
    43.022 0 0 0
    43.43 0 0 0
    43.399 0 0 0
    44.202 0 0 0
    44.809 0 0 0
    45.131 0 0 0
    44.573 0 0 0
    44.477 0 0 0
    44.178 0 0 0
    42.033 0 0 0
    41.54 0 0 0
    41.806 0 0 0
    42.119 0 0 0
    42.383 0 0 0
    42.88 0 0 0
    44.393 0 0 0
    44.467 0 0 0
    43.9 0 0 0
    43.183 0 0 0
    42.913 0 0 0
    43.3 0 0 0
    45.404 0 0 0
    44.576 0 0 0
    42.917 0 0 0
    42.29 0 0 0
    42.853 0 0 0
    43.923 0 0 0
    45.214 0 0 0
    44.311 0 0 0
    43.368 0 0 0
    44.73 0 0 0
    44.146 0 0 0
    43.333 0 0 0
    43.811 0 0 0
    44.997 0 0 0
    45.718 0 0 0
    44.447 0 0 0
    43.49 0 0 0
    42.58 0 0 0
    41.533 0 0 0
    42.369 0 0 0
    43.016 0 0 0
    41.69 0 0 0
    41.868 0 0 0
    42.702 0 0 0
    44.114 0 0 0
    43.571 0 0 0
    43.662 0 0 0
    46.576 0 0 0
    46.412 0 0 0
    45.118 0 0 0
    43.03 0 0 0
    43.454 0 0 0
    44.047 0 0 0
    43.645 0 0 0
    42.843 0 0 0
    42.573 0 0 0
    43.652 0 0 0
    44.308 0 0 0
    44.185 0 0 0
    42.636 0 0 0
    42.41 0 0 0
    42.423 0 0 0
    42.368 0 0 0
    43.307 0 0 0
    43.846 0 0 0
    43.237 0 0 0
    44.259 0 0 0
    44.587 0 0 0
    43.067 0 0 0
    43.1 0 0 0
    43.556 0 0 0
    44.295 0 0 0
    42.637 0 0 0
    41.178 0 0 0
    40.731 0 0 0
    43.169 0 0 0
    45.212 0 0 0
    45.868 0 0 0
    45.963 0 0 0
    45.601 0 0 0
    44.627 0 0 0
    43.731 0 0 0
    43.206 0 0 0
    43.242 0 0 0
    43.447 0 0 0
    43.174 0 0 0
    42.153 0 0 0
    42.71 0 0 0
    42.641 0 0 0
    41.413 0 0 0
    42.555 0 0 0
    43.041 0 0 0
    42.276 0 0 0
    43.978 0 0 0
    45.336 0 0 0
    45.929 0 0 0
    44.824 0 0 0
    43.887 0 0 0
    43.349 0 0 0
    42.115 0 0 0
    41.575 0 0 0
    41.979 0 0 0
    41.888 0 0 0
    41.413 0 0 0
    40.502 0 0 0
    44.02 0 0 0
    46.519 0 0 0
    47.539 0 0 0
    44.58 0 0 0
    43.041 0 0 0
    43.331 0 0 0
    44.093 0 0 0
    45.265 0 0 0
    46.877 0 0 0
    45.975 0 0 0
    44.773 0 0 0
    43.314 0 0 0
    43.505 0 0 0
    43.345 0 0 0
    42.792 0 0 0
    43.005 0 0 0
    43.43 0 0 0
    44.061 0 0 0
    43.947 0 0 0
    44.296 0 0 0
    45.099 0 0 0
    45.952 0 0 0
    46.203 0 0 0
    45.876 0 0 0
    45.117 0 0 0
    44.869 0 0 0
    45.044 0 0 0
    43.52 0 0 0
    42.819 0 0 0
    42.855 0 0 0
    43.046 0 0 0
    44.134 0 0 0
    45.927 0 0 0
    46.289 0 0 0
    46.288 0 0 0
    45.982 0 0 0
    45.593 0 0 0
    45.817 0 0 0
    46.41 0 0 0
    45.082 0 0 0
    43.683 0 0 0
    42.448 0 0 0
    44.223 0 0 0
    44.178 0 0 0
    42.853 0 0 0
    42.58 0 0 0
    43.349 0 0 0
    44.582 0 0 0
    42.627 0 0 0
    42.413 0 0 0
    43.414 0 0 0
    44.357 0 0 0
    45.01 0 0 0
    45.491 0 0 0
    46.197 0 0 0
    46.531 0 0 0
    46.484 0 0 0
    45.299 0 0 0
    43.248 0 0 0
    41.182 0 0 0
    43.152 0 0 0
    43.83 0 0 0
    43.589 0 0 0
    42.439 0 0 0
    43.066 0 0 0
    44.749 0 0 0
    46.484 0 0 0
    45.95 0 0 0
    44.42 0 0 0
    44.693 0 0 0
    45.296 0 0 0
    45.686 0 0 0
    43.823 0 0 0
    43.257 0 0 0
    43.355 0 0 0
    43.336 0 0 0
    45.147 0 0 0
    47.075 0 0 0
    44.898 0 0 0
    43.24 0 0 0
    42.323 0 0 0
    43.71 0 0 0
    44.529 0 0 0
    45.009 0 0 0
    45.174 0 0 0
    44.454 0 0 0
    43.659 0 0 0
    44.266 0 0 0
    44.902 0 0 0
    45.197 0 0 0
    44.064 0 0 0
    43.488 0 0 0
    43.035 0 0 0
    42.157 0 0 0
    43.234 0 0 0
    44.528 0 0 0
    43.723 0 0 0
    44.728 0 0 0
    45.938 0 0 0
    45.417 0 0 0
    45.129 0 0 0
    45.06 0 0 0
    45.424 0 0 0
    44.884 0 0 0
    44.22 0 0 0
    44.192 0 0 0
    44.08 0 0 0
    43.97 0 0 0
    43.948 0 0 0
    44.729 0 0 0
    45.258 0 0 0
    44.293 0 0 0
    44.661 0 0 0
    44.808 0 0 0
    43.176 0 0 0
    43.552 0 0 0
    44.319 0 0 0
    44.521 0 0 0
    46.608 0 0 0
    48.678 0 0 0
    49.325 0 0 0
    47.558 0 0 0
    45.708 0 0 0
    45.272 0 0 0
    44.655 0 0 0
    43.938 0 0 0
    43.097 0 0 0
    44.375 0 0 0
    45.693 0 0 0
    45.916 0 0 0
    45.296 0 0 0
    44.723 0 0 0
    44.68 0 0 0
    46.172 0 0 0
    46.313 0 0 0
    42.896 0 0 0
    44.808 0 0 0
    46.784 0 0 0
    46.625 0 0 0
    45.708 0 0 0
    44.998 0 0 0
    44.984 0 0 0
    45.893 0 0 0
    45.675 0 0 0
    43.014 0 0 0
    42.892 0 0 0
    43.848 0 0 0
    45.951 0 0 0
    44.907 0 0 0
    43.876 0 0 0
    43.771 0 0 0
    45.288 0 0 0
    45.949 0 0 0
    44.746 0 0 0
    45.174 0 0 0
    45.948 0 0 0
    46.908 0 0 0
    45.534 0 0 0
    44.367 0 0 0
    44.012 0 0 0
    42.841 0 0 0
    42.708 0 0 0
    44.304 0 0 0
    45.432 0 0 0
    45.98 0 0 0
    45.749 0 0 0
    46.524 0 0 0
    46.244 0 0 0
    44.319 0 0 0
    45.091 0 0 0
    45.528 0 0 0
    45.168 0 0 0
    45.427 0 0 0
    45.924 0 0 0
    46.672 0 0 0
    45.32 0 0 0
    45.036 0 0 0
    46.319 0 0 0
    46.943 0 0 0
    47.026 0 0 0
    46.487 0 0 0
    45.635 0 0 0
    45.794 0 0 0
    47.188 0 0 0
    46.702 0 0 0
    45.992 0 0 0
    45.116 0 0 0
    44.879 0 0 0
    45.313 0 0 0
    46.477 0 0 0
    46.678 0 0 0
    45.514 0 0 0
    42.891 0 0 0
    44.227 0 0 0
    45.174 0 0 0
    45.637 0 0 0
    45.668 0 0 0
    45.406 0 0 0
    44.85 0 0 0
    45.069 0 0 0
    45.546 0 0 0
    46.273 0 0 0
    46.637 0 0 0
    47.021 0 0 0
    47.404 0 0 0
    46.598 0 0 0
    46.762 0 0 0
    47.753 0 0 0
    45.979 0 0 0
    45.484 0 0 0
    46.091 0 0 0
    45.454 0 0 0
    44.548 0 0 0
    43.475 0 0 0
    43.956 0 0 0
    44.691 0 0 0
    45.614 0 0 0
    46.049 0 0 0
    46.593 0 0 0
    47.087 0 0 0
    45.285 0 0 0
    43.716 0 0 0
    42.497 0 0 0
    43.688 0 0 0
    44.506 0 0 0
    45.04 0 0 0
    45.578 0 0 0
    45.076 0 0 0
    43.985 0 0 0
    44.838 0 0 0
    44.513 0 0 0
    43.573 0 0 0
    44.865 0 0 0
    45.971 0 0 0
    46.888 0 0 0
    47.245 0 0 0
    46.109 0 0 0
    44.279 0 0 0
    44.887 0 0 0
    45.188 0 0 0
    45.226 0 0 0
    44.74 0 0 0
    44.938 0 0 0
    45.444 0 0 0
    45.14 0 0 0
    45.031 0 0 0
    45.003 0 0 0
    44.745 0 0 0
    45.056 0 0 0
    45.819 0 0 0
    47.352 0 0 0
    46.648 0 0 0
    44.903 0 0 0
    44.311 0 0 0
    44.497 0 0 0
    45.132 0 0 0
    45.936 0 0 0
    46.157 0 0 0
    45.998 0 0 0
    45.424 0 0 0
    45.454 0 0 0
    45.78 0 0 0
    46.088 0 0 0
    45.617 0 0 0
    44.909 0 0 0
    44.814 0 0 0
    45.058 0 0 0
    45.331 0 0 0
    45.048 0 0 0
    45.949 0 0 0
    46.965 0 0 0
    46.307 0 0 0
    46.831 0 0 0
    46.874 0 0 0
    43.093 0 0 0
    43.462 0 0 0
    45.144 0 0 0
    45.389 0 0 0
    44.275 0 0 0
    43.262 0 0 0
    44.494 0 0 0
    44.484 0 0 0
    44.262 0 0 0
    44.907 0 0 0
    45.653 0 0 0
    46.411 0 0 0
    47.087 0 0 0
    46.909 0 0 0
    46.464 0 0 0
    46.115 0 0 0
    45.957 0 0 0
    45.872 0 0 0
    45.813 0 0 0
    45.638 0 0 0
    45.109 0 0 0
    43.694 0 0 0
    44.473 0 0 0
    45.583 0 0 0
    45.79 0 0 0
    46.597 0 0 0
    47.378 0 0 0
    47.643 0 0 0
    46.378 0 0 0
    45.241 0 0 0
    45.472 0 0 0
    45.163 0 0 0
    44.995 0 0 0
    45.496 0 0 0
    45.277 0 0 0
    45.431 0 0 0
    46.857 0 0 0
    47.486 0 0 0
    47.306 0 0 0
    45.762 0 0 0
    45.554 0 0 0
    45.164 0 0 0
    43.749 0 0 0
    43.95 0 0 0
    44.137 0 0 0
    43.594 0 0 0
    44.56 0 0 0
    45.649 0 0 0
    46.381 0 0 0
    46.766 0 0 0
    47.266 0 0 0
    48.111 0 0 0
    47.3 0 0 0
    46.419 0 0 0
    45.947 0 0 0
    47.701 0 0 0
    48.075 0 0 0
    45.358 0 0 0
    45.44 0 0 0
    46.163 0 0 0
    47.235 0 0 0
    47.015 0 0 0
    46.994 0 0 0
    47.609 0 0 0
    47.317 0 0 0
    46.61 0 0 0
    45.435 0 0 0
    44.821 0 0 0
    44.926 0 0 0
    46.027 0 0 0
    45.873 0 0 0
    45.919 0 0 0
    46.473 0 0 0
    47.172 0 0 0
    47.042 0 0 0
    45.7 0 0 0
    44.106 0 0 0
    43.832 0 0 0
    45.421 0 0 0
    45.411 0 0 0
    45.304 0 0 0
    45.247 0 0 0
    45.727 0 0 0
    45.412 0 0 0
    44.018 0 0 0
    43.994 0 0 0
    44.639 0 0 0
    46.012 0 0 0
    47.556 0 0 0
    47.672 0 0 0
    46.045 0 0 0
    45.844 0 0 0
    45.871 0 0 0
    46.087 0 0 0
    46.08 0 0 0
    45.877 0 0 0
    45.46 0 0 0
    46.293 0 0 0
    47.071 0 0 0
    47.749 0 0 0
    47.817 0 0 0
    46.954 0 0 0
    45.116 0 0 0
    46.255 0 0 0
    46.743 0 0 0
    46.524 0 0 0
    45.295 0 0 0
    46.108 0 0 0
    48.936 0 0 0
    48.131 0 0 0
    47.174 0 0 0
    46.071 0 0 0
    44.996 0 0 0
    44.944 0 0 0
    45.821 0 0 0
    45.585 0 0 0
    45.447 0 0 0
    45.445 0 0 0
    46.967 0 0 0
    47.569 0 0 0
    47.367 0 0 0
    47.086 0 0 0
    46.83 0 0 0
    46.624 0 0 0
    47.007 0 0 0
    47.265 0 0 0
    47.384 0 0 0
    46.875 0 0 0
    45.782 0 0 0
    44.397 0 0 0
    45.521 0 0 0
    46.818 0 0 0
    48.037 0 0 0
    46.507 0 0 0
    46.273 0 0 0
    47.001 0 0 0
    47.804 0 0 0
    48.767 0 0 0
    49.552 0 0 0
    47.277 0 0 0
    45.659 0 0 0
    44.676 0 0 0
    45.409 0 0 0
    44.899 0 0 0
    43.879 0 0 0
    45.595 0 0 0
    46.22 0 0 0
    46.062 0 0 0
    45.265 0 0 0
    46.114 0 0 0
    47.874 0 0 0
    48.801 0 0 0
    48.517 0 0 0
    47.779 0 0 0
    48.887 0 0 0
    49.062 0 0 0
    48.612 0 0 0
    47.638 0 0 0
    47.542 0 0 0
    47.706 0 0 0
    46.511 0 0 0
    47.176 0 0 0
    48.653 0 0 0
    49.076 0 0 0
    48.695 0 0 0
    48.047 0 0 0
    48.175 0 0 0
    47.734 0 0 0
    46.75 0 0 0
    44.51 0 0 0
    45.874 0 0 0
    48.142 0 0 0
    46.544 0 0 0
    45.838 0 0 0
    45.839 0 0 0
    47.106 0 0 0
    48.145 0 0 0
    48.566 0 0 0
    46.854 0 0 0
    46.891 0 0 0
    47.381 0 0 0
    46.689 0 0 0
    47.231 0 0 0
    47.829 0 0 0
    46.727 0 0 0
    46.313 0 0 0
    46.434 0 0 0
    47.487 0 0 0
    48.518 0 0 0
    49.037 0 0 0
    47.849 0 0 0
    47.521 0 0 0
    47.745 0 0 0
    48.737 0 0 0
    48.736 0 0 0
    48.408 0 0 0
    48.15 0 0 0
    48.829 0 0 0
    49.48 0 0 0
    49.111 0 0 0
    47.862 0 0 0
    46.559 0 0 0
    45.908 0 0 0
    45.593 0 0 0
    46.311 0 0 0
    49.559 0 0 0
    50.169 0 0 0
    49.899 0 0 0
    49.35 0 0 0
    47.085 0 0 0
    45.445 0 0 0
    46.576 0 0 0
    47.316 0 0 0
    47.643 0 0 0
    47.225 0 0 0
    46.999 0 0 0
    46.653 0 0 0
    45.919 0 0 0
    46.501 0 0 0
    46.931 0 0 0
    46.315 0 0 0
    46.722 0 0 0
    47.252 0 0 0
    47.543 0 0 0
    47.347 0 0 0
    47.657 0 0 0
    49.228 0 0 0
    48.849 0 0 0
    48.201 0 0 0
    47.812 0 0 0
    47.957 0 0 0
    48.182 0 0 0
    48.362 0 0 0
    48.823 0 0 0
    49.042 0 0 0
    48.721 0 0 0
    47.312 0 0 0
    46.757 0 0 0
    48.056 0 0 0
    48.338 0 0 0
    47.85 0 0 0
    46.314 0 0 0
    47.67 0 0 0
    48.749 0 0 0
    48.659 0 0 0
    48.204 0 0 0
    48.472 0 0 0
    49.979 0 0 0
    50.096 0 0 0
    49.78 0 0 0
    49.062 0 0 0
    49.899 0 0 0
    49.291 0 0 0
    46.251 0 0 0
    46.245 0 0 0
    46.724 0 0 0
    47.443 0 0 0
    46.449 0 0 0
    46.166 0 0 0
    47.11 0 0 0
    46.779 0 0 0
    47.153 0 0 0
    48.629 0 0 0
    49.461 0 0 0
    49.086 0 0 0
    47.198 0 0 0
    47.627 0 0 0
    48.129 0 0 0
    48.529 0 0 0
    48.25 0 0 0
    48.517 0 0 0
    49.5 0 0 0
    48.543 0 0 0
    47.656 0 0 0
    46.964 0 0 0
    47.035 0 0 0
    47.278 0 0 0
    47.684 0 0 0
    47.533 0 0 0
    47.26 0 0 0
    46.871 0 0 0
    48.202 0 0 0
    48.382 0 0 0
    47.29 0 0 0
    48.761 0 0 0
    49.914 0 0 0
    50.702 0 0 0
    49.586 0 0 0
    48.745 0 0 0
    48.197 0 0 0
    49.484 0 0 0
    50.335 0 0 0
    50.734 0 0 0
    48.487 0 0 0
    47.977 0 0 0
    49.1 0 0 0
    50.247 0 0 0
    50.215 0 0 0
    49.15 0 0 0
    49.461 0 0 0
    49.478 0 0 0
    49.223 0 0 0
    48.6 0 0 0
    48.259 0 0 0
    48.19 0 0 0
    48.833 0 0 0
    50.414 0 0 0
    52.611 0 0 0
    51.969 0 0 0
    51.034 0 0 0
    49.873 0 0 0
    48.858 0 0 0
    48.68 0 0 0
    49.143 0 0 0
    49.569 0 0 0
    48.577 0 0 0
    46.753 0 0 0
    47.588 0 0 0
    49.212 0 0 0
    51.399 0 0 0
    53.516 0 0 0
    52.929 0 0 0
    50.607 0 0 0
    49.695 0 0 0
    49.435 0 0 0
    49.423 0 0 0
    47.754 0 0 0
    46.096 0 0 0
    45.019 0 0 0
    48.576 0 0 0
    50.322 0 0 0
    50.832 0 0 0
    50.587 0 0 0
    50.546 0 0 0
    50.753 0 0 0
    51.813 0 0 0
    51.291 0 0 0
    49.767 0 0 0
    47.757 0 0 0
    47.372 0 0 0
    47.989 0 0 0
    49.104 0 0 0
    49.672 0 0 0
    49.884 0 0 0
    49.768 0 0 0
    49.641 0 0 0
    49.508 0 0 0
    49.367 0 0 0
    48.944 0 0 0
    48.448 0 0 0
    48.299 0 0 0
    48.923 0 0 0
    49.553 0 0 0
    48.443 0 0 0
    49.217 0 0 0
    50.36 0 0 0
    49.214 0 0 0
    49.205 0 0 0
    49.865 0 0 0
    51.174 0 0 0
    50.619 0 0 0
    49.677 0 0 0
    50.422 0 0 0
    50.379 0 0 0
    49.627 0 0 0
    47.435 0 0 0
    47.813 0 0 0
    48.558 0 0 0
    46.903 0 0 0
    46.868 0 0 0
    47.696 0 0 0
    49.336 0 0 0
    48.962 0 0 0
    48.001 0 0 0
    47.564 0 0 0
    48.015 0 0 0
    48.936 0 0 0
    50.342 0 0 0
    49.955 0 0 0
    49.234 0 0 0
    49.34 0 0 0
    48.963 0 0 0
    48.418 0 0 0
    47.839 0 0 0
    49.364 0 0 0
    50.745 0 0 0
    49.928 0 0 0
    48.657 0 0 0
    48.137 0 0 0
    49.955 0 0 0
    51.667 0 0 0
    52.656 0 0 0
    51.886 0 0 0
    50.766 0 0 0
    49.937 0 0 0
    50.048 0 0 0
    49.463 0 0 0
    49.396 0 0 0
    50.957 0 0 0
    51.419 0 0 0
    51.733 0 0 0
    52.32 0 0 0
    52.243 0 0 0
    51.855 0 0 0
    51.123 0 0 0
    51.334 0 0 0
    51.421 0 0 0
    50.819 0 0 0
    49.161 0 0 0
    48.119 0 0 0
    48.754 0 0 0
    50.622 0 0 0
    51.284 0 0 0
    49.148 0 0 0
    47.753 0 0 0
    47.741 0 0 0
    50.055 0 0 0
    50.31 0 0 0
    50.204 0 0 0
    50.085 0 0 0
    49.108 0 0 0
    48.652 0 0 0
    49.341 0 0 0
    49.578 0 0 0
    49.74 0 0 0
    49.893 0 0 0
    49.435 0 0 0
    49.524 0 0 0
    50.636 0 0 0
    51.156 0 0 0
    51.341 0 0 0
    51.121 0 0 0
    51.475 0 0 0
    51.172 0 0 0
    49.77 0 0 0
    50.409 0 0 0
    50.946 0 0 0
    51.011 0 0 0
    50.68 0 0 0
    50.449 0 0 0
    50.416 0 0 0
    50.354 0 0 0
    50.656 0 0 0
    51.457 0 0 0
    52.878 0 0 0
    52.603 0 0 0
    50.027 0 0 0
    50.992 0 0 0
    51.744 0 0 0
    51.911 0 0 0
    52.684 0 0 0
    52.611 0 0 0
    51.45 0 0 0
    50.147 0 0 0
    49.553 0 0 0
    49.814 0 0 0
    50.76 0 0 0
    50.883 0 0 0
    50.024 0 0 0
    50.848 0 0 0
    51.208 0 0 0
    50.988 0 0 0
    50.555 0 0 0
    49.842 0 0 0
    48.833 0 0 0
    50.044 0 0 0
    51.126 0 0 0
    52.037 0 0 0
    52.05 0 0 0
    50.269 0 0 0
    46.684 0 0 0
    46.79 0 0 0
    47.832 0 0 0
    49.783 0 0 0
    50.999 0 0 0
    50.99 0 0 0
    49.822 0 0 0
    48.84 0 0 0
    49.312 0 0 0
    51.024 0 0 0
    49.259 0 0 0
    49.49 0 0 0
    51.405 0 0 0
    50.866 0 0 0
    51.083 0 0 0
    51.986 0 0 0
    53.758 0 0 0
    53.556 0 0 0
    51.704 0 0 0
    49.611 0 0 0
    49.437 0 0 0
    50.77 0 0 0
    51.58 0 0 0
    51.348 0 0 0
    50.397 0 0 0
    50.689 0 0 0
    51.401 0 0 0
    52.328 0 0 0
    52.007 0 0 0
    50.955 0 0 0
    49.552 0 0 0
    50.117 0 0 0
    51.49 0 0 0
    53.136 0 0 0
    51.873 0 0 0
    51.646 0 0 0
    52.1 0 0 0
    52.362 0 0 0
    51.887 0 0 0
    50.983 0 0 0
    50.521 0 0 0
    50.528 0 0 0
    50.975 0 0 0
    52.512 0 0 0
    52.625 0 0 0
    51.82 0 0 0
    50.688 0 0 0
    50.78 0 0 0
    51.573 0 0 0
    52.207 0 0 0
    51.436 0 0 0
    50.076 0 0 0
    49.999 0 0 0
    51.559 0 0 0
    53.425 0 0 0
    51.903 0 0 0
    51.476 0 0 0
    51.681 0 0 0
    52.156 0 0 0
    53.289 0 0 0
    54.176 0 0 0
    52.144 0 0 0
    51.632 0 0 0
    51.817 0 0 0
    51.743 0 0 0
    51.612 0 0 0
    51.153 0 0 0
    49.336 0 0 0
    49.961 0 0 0
    51.112 0 0 0
    49.755 0 0 0
    50.745 0 0 0
    52.313 0 0 0
    52.043 0 0 0
    51.086 0 0 0
    50.234 0 0 0
    50.897 0 0 0
    50.306 0 0 0
    49.616 0 0 0
    50.421 0 0 0
    51.551 0 0 0
    52.269 0 0 0
    51.107 0 0 0
    51.042 0 0 0
    51.64 0 0 0
    53.072 0 0 0
    53.028 0 0 0
    52.922 0 0 0
    54.304 0 0 0
    54.192 0 0 0
    53.539 0 0 0
    52.808 0 0 0
    52.027 0 0 0
    51.331 0 0 0
    50.931 0 0 0
    50.37 0 0 0
    50.078 0 0 0
    50.676 0 0 0
    50.636 0 0 0
    50.227 0 0 0
    49.35 0 0 0
    50.62 0 0 0
    52.026 0 0 0
    52.199 0 0 0
    52.14 0 0 0
    52.006 0 0 0
    51.843 0 0 0
    51.903 0 0 0
    51.685 0 0 0
    50.669 0 0 0
    51.15 0 0 0
    51.911 0 0 0
    52.462 0 0 0
    52.367 0 0 0
    52.597 0 0 0
    53.87 0 0 0
    53.211 0 0 0
    52.43 0 0 0
    52.297 0 0 0
    53.162 0 0 0
    54.485 0 0 0
    56.309 0 0 0
    54.922 0 0 0
    53.418 0 0 0
    52.931 0 0 0
    52.068 0 0 0
    51.593 0 0 0
    51.981 0 0 0
    51.382 0 0 0
    51.163 0 0 0
    51.95 0 0 0
    53.276 0 0 0
    53.862 0 0 0
    52.997 0 0 0
    53.081 0 0 0
    53.33 0 0 0
    53.612 0 0 0
    54.666 0 0 0
    54.401 0 0 0
    51.8 0 0 0
    50.65 0 0 0
    50.704 0 0 0
    52.357 0 0 0
    53.326 0 0 0
    53.763 0 0 0
    53.514 0 0 0
    54 0 0 0
    53.731 0 0 0
    52.227 0 0 0
    53.319 0 0 0
    53.495 0 0 0
    51.993 0 0 0
    51.671 0 0 0
    52.204 0 0 0
    53.767 0 0 0
    51.92 0 0 0
    50.835 0 0 0
    51.132 0 0 0
    52.923 0 0 0
    53.751 0 0 0
    53.202 0 0 0
    53.958 0 0 0
    53.551 0 0 0
    51.594 0 0 0
    50.36 0 0 0
    51.363 0 0 0
    55.013 0 0 0
    55.301 0 0 0
    54.937 0 0 0
    53.985 0 0 0
    54.253 0 0 0
    54.294 0 0 0
    54.031 0 0 0
    54.279 0 0 0
    53.38 0 0 0
    51.214 0 0 0
    51.587 0 0 0
    51.852 0 0 0
    51.955 0 0 0
    49.681 0 0 0
    49.801 0 0 0
    52.389 0 0 0
    52.442 0 0 0
    53.098 0 0 0
    54.345 0 0 0
    54.321 0 0 0
    54.108 0 0 0
    53.719 0 0 0
    53.634 0 0 0
    53.64 0 0 0
    53.732 0 0 0
    53.852 0 0 0
    52.708 0 0 0
    50.582 0 0 0
    53.019 0 0 0
    54.335 0 0 0
    54.586 0 0 0
    52.565 0 0 0
    52.397 0 0 0
    53.723 0 0 0
    53.885 0 0 0
    54.002 0 0 0
    53.936 0 0 0
    51.469 0 0 0
    51.153 0 0 0
    52.409 0 0 0
    52.001 0 0 0
    51.81 0 0 0
    51.769 0 0 0
    51.567 0 0 0
    51.639 0 0 0
    51.875 0 0 0
    51.671 0 0 0
    52.873 0 0 0
    54.786 0 0 0
    53.793 0 0 0
    53.523 0 0 0
    53.827 0 0 0
    54.853 0 0 0
    55.193 0 0 0
    55.061 0 0 0
    54.772 0 0 0
    54.103 0 0 0
    53.284 0 0 0
    53.17 0 0 0
    52.867 0 0 0
    52.441 0 0 0
    51.971 0 0 0
    53.263 0 0 0
    55.331 0 0 0
    55.579 0 0 0
    55.326 0 0 0
    54.89 0 0 0
    55.11 0 0 0
    54.081 0 0 0
    52.799 0 0 0
    54.083 0 0 0
    53.508 0 0 0
    52.166 0 0 0
    52.069 0 0 0
    53.224 0 0 0
    54.577 0 0 0
    53.631 0 0 0
    53.73 0 0 0
    54.153 0 0 0
    53.621 0 0 0
    53.858 0 0 0
    54.402 0 0 0
    54.667 0 0 0
    55.603 0 0 0
    56.121 0 0 0
    53.504 0 0 0
    52.236 0 0 0
    51.937 0 0 0
    53.15 0 0 0
    53.542 0 0 0
    53.664 0 0 0
    54.103 0 0 0
    53.717 0 0 0
    53.087 0 0 0
    52.812 0 0 0
    53.166 0 0 0
    53.934 0 0 0
    55.283 0 0 0
    54.492 0 0 0
    53.436 0 0 0
    54.214 0 0 0
    55.312 0 0 0
    56.455 0 0 0
    57.371 0 0 0
    55.425 0 0 0
    53.255 0 0 0
    53.452 0 0 0
    53.833 0 0 0
    53.901 0 0 0
    52.872 0 0 0
    54.411 0 0 0
    55.941 0 0 0
    55.138 0 0 0
    55.18 0 0 0
    55.456 0 0 0
    55.676 0 0 0
    55.49 0 0 0
    55.281 0 0 0
    55.315 0 0 0
    55.93 0 0 0
    56.364 0 0 0
    55.947 0 0 0
    56.849 0 0 0
    57.478 0 0 0
    56.626 0 0 0
    55.497 0 0 0
    54.656 0 0 0
    54.637 0 0 0
    55.1 0 0 0
    55.075 0 0 0
    53.72 0 0 0
    53.855 0 0 0
    54.06 0 0 0
    53.699 0 0 0
    53.942 0 0 0
    54.401 0 0 0
    55.036 0 0 0
    54.864 0 0 0
    54.623 0 0 0
    54.564 0 0 0
    55.366 0 0 0
    56.005 0 0 0
    56.026 0 0 0
    55.372 0 0 0
    55.434 0 0 0
    57.03 0 0 0
    56.407 0 0 0
    55.008 0 0 0
    52.888 0 0 0
    53.319 0 0 0
    54.057 0 0 0
    54.636 0 0 0
    54.438 0 0 0
    53.486 0 0 0
    51.481 0 0 0
    54.445 0 0 0
    56.425 0 0 0
    55.774 0 0 0
    54.287 0 0 0
    53.435 0 0 0
    53.722 0 0 0
    55.366 0 0 0
    56.279 0 0 0
    55.876 0 0 0
    54.656 0 0 0
    53.299 0 0 0
    51.866 0 0 0
    53.513 0 0 0
    54.417 0 0 0
    53.891 0 0 0
    54.316 0 0 0
    55.044 0 0 0
    56.073 0 0 0
    54.627 0 0 0
    53.862 0 0 0
    54.219 0 0 0
    54.648 0 0 0
    54.569 0 0 0
    53.847 0 0 0
    53.533 0 0 0
    53.812 0 0 0
    54.781 0 0 0
    55.267 0 0 0
    55.285 0 0 0
    54.778 0 0 0
    55.757 0 0 0
    56.586 0 0 0
    57.181 0 0 0
    57.288 0 0 0
    56.175 0 0 0
    53.737 0 0 0
    53.985 0 0 0
    54.574 0 0 0
    55.468 0 0 0
    57.663 0 0 0
    57.9 0 0 0
    56.106 0 0 0
    56.263 0 0 0
    56.901 0 0 0
    58.009 0 0 0
    58.383 0 0 0
    57.781 0 0 0
    56.265 0 0 0
    56.863 0 0 0
    57.162 0 0 0
    57.122 0 0 0
    54.441 0 0 0
    54.044 0 0 0
    55.668 0 0 0
    55.972 0 0 0
    55.587 0 0 0
    54.683 0 0 0
    55.872 0 0 0
    56.558 0 0 0
    56.792 0 0 0
    56.497 0 0 0
    56.123 0 0 0
    55.79 0 0 0
    57.307 0 0 0
    57.658 0 0 0
    57.146 0 0 0
    57.496 0 0 0
    57.146 0 0 0
    56.322 0 0 0
    56.312 0 0 0
    56.311 0 0 0
    56.153 0 0 0
    54.089 0 0 0
    54.85 0 0 0
    57.406 0 0 0
    57.637 0 0 0
    57.853 0 0 0
    57.974 0 0 0
    57.3 0 0 0
    57.117 0 0 0
    57.214 0 0 0
    56.901 0 0 0
    56.287 0 0 0
    55.386 0 0 0
    53.752 0 0 0
    54.542 0 0 0
    56.67 0 0 0
    57.537 0 0 0
    57.714 0 0 0
    57.557 0 0 0
    57.945 0 0 0
    58.404 0 0 0
    58.727 0 0 0
    57.93 0 0 0
    58.109 0 0 0
    58.336 0 0 0
    55.616 0 0 0
    55.629 0 0 0
    56.644 0 0 0
    55.038 0 0 0
    55.354 0 0 0
    56.367 0 0 0
    55.792 0 0 0
    55.66 0 0 0
    55.997 0 0 0
    57.541 0 0 0
    56.856 0 0 0
    55.343 0 0 0
    54.988 0 0 0
    55.379 0 0 0
    56.133 0 0 0
    56.953 0 0 0
    55.349 0 0 0
    53.596 0 0 0
    55.728 0 0 0
    57.443 0 0 0
    58.468 0 0 0
    57.491 0 0 0
    57.117 0 0 0
    56.984 0 0 0
    56.814 0 0 0
    55.871 0 0 0
    55.138 0 0 0
    56.25 0 0 0
    55.582 0 0 0
    54.63 0 0 0
    55.033 0 0 0
    57.25 0 0 0
    59.47 0 0 0
    59.533 0 0 0
    59.986 0 0 0
    59.817 0 0 0
    57.293 0 0 0
    56.804 0 0 0
    56.918 0 0 0
    56.789 0 0 0
    57.318 0 0 0
    58.067 0 0 0
    58.837 0 0 0
    58.102 0 0 0
    57.089 0 0 0
    56.582 0 0 0
    57.195 0 0 0
    57.734 0 0 0
    57.218 0 0 0
    56.524 0 0 0
    56.482 0 0 0
    58.207 0 0 0
    57.223 0 0 0
    56.744 0 0 0
    59.23 0 0 0
    60.405 0 0 0
    60.758 0 0 0
    59.978 0 0 0
    57.451 0 0 0
    55.075 0 0 0
    53.976 0 0 0
    55.207 0 0 0
    56.331 0 0 0
    56.075 0 0 0
    58.912 0 0 0
    60.817 0 0 0
    59.407 0 0 0
    59.275 0 0 0
    59.462 0 0 0
    59.766 0 0 0
    59.434 0 0 0
    58.579 0 0 0
    56.953 0 0 0
    56.601 0 0 0
    56.44 0 0 0
    56.205 0 0 0
    57.587 0 0 0
    58.27 0 0 0
    57.215 0 0 0
    57.557 0 0 0
    57.794 0 0 0
    57.468 0 0 0
    55.803 0 0 0
    55.232 0 0 0
    56.812 0 0 0
    57.756 0 0 0
    57.702 0 0 0
    56.186 0 0 0
    58.598 0 0 0
    60.137 0 0 0
    59.548 0 0 0
    59.34 0 0 0
    58.869 0 0 0
    57.937 0 0 0
    57.676 0 0 0
    57.298 0 0 0
    56.65 0 0 0
    55.821 0 0 0
    55.864 0 0 0
    57.155 0 0 0
    56.206 0 0 0
    56.146 0 0 0
    57.551 0 0 0
    57.957 0 0 0
    58.635 0 0 0
    59.772 0 0 0
    59.556 0 0 0
    59.359 0 0 0
    59.303 0 0 0
    59.599 0 0 0
    59.524 0 0 0
    58.969 0 0 0
    58.498 0 0 0
    57.82 0 0 0
    56.89 0 0 0
    57.626 0 0 0
    57.605 0 0 0
    56.643 0 0 0
    58.041 0 0 0
    58.991 0 0 0
    59.362 0 0 0
    58.896 0 0 0
    58.406 0 0 0
    57.911 0 0 0
    56.736 0 0 0
    57.159 0 0 0
    59.25 0 0 0
    59.703 0 0 0
    58.608 0 0 0
    55.98 0 0 0
    58.024 0 0 0
    60.078 0 0 0
    62.104 0 0 0
    60.752 0 0 0
    59.295 0 0 0
    57.812 0 0 0
    60.002 0 0 0
    60.021 0 0 0
    58.117 0 0 0
    58.019 0 0 0
    57.978 0 0 0
    58.074 0 0 0
    60.524 0 0 0
    61.688 0 0 0
    61.771 0 0 0
    62.194 0 0 0
    61.796 0 0 0
    60.739 0 0 0
    60.022 0 0 0
    59.137 0 0 0
    58.228 0 0 0
    59.023 0 0 0
    59.963 0 0 0
    60.905 0 0 0
    60.361 0 0 0
    60.11 0 0 0
    60.119 0 0 0
    60.635 0 0 0
    58.952 0 0 0
    56.245 0 0 0
    59.56 0 0 0
    60.215 0 0 0
    59.243 0 0 0
    60.444 0 0 0
    61.783 0 0 0
    62.852 0 0 0
    60.715 0 0 0
    59.765 0 0 0
    59.533 0 0 0
    58.856 0 0 0
    58.732 0 0 0
    58.856 0 0 0
    58.235 0 0 0
    58.793 0 0 0
    59.613 0 0 0
    57.29 0 0 0
    56.126 0 0 0
    55.887 0 0 0
    57.223 0 0 0
    59.444 0 0 0
    61.46 0 0 0
    59.234 0 0 0
    58.318 0 0 0
    58.185 0 0 0
    58.436 0 0 0
    59.005 0 0 0
    59.693 0 0 0
    60.119 0 0 0
    59.8 0 0 0
    59.316 0 0 0
    59.893 0 0 0
    60.867 0 0 0
    61.536 0 0 0
    59.86 0 0 0
    58.675 0 0 0
    58.081 0 0 0
    59.077 0 0 0
    59.943 0 0 0
    60.663 0 0 0
    61.018 0 0 0
    62.078 0 0 0
    62.853 0 0 0
    61.267 0 0 0
    60.123 0 0 0
    59.138 0 0 0
    58.056 0 0 0
    58.513 0 0 0
    59.145 0 0 0
    58.167 0 0 0
    59.547 0 0 0
    61.36 0 0 0
    61.523 0 0 0
    61.434 0 0 0
    61.022 0 0 0
    59.863 0 0 0
    57.815 0 0 0
    56.59 0 0 0
    58.95 0 0 0
    60.648 0 0 0
    61.425 0 0 0
    60.109 0 0 0
    60.305 0 0 0
    60.773 0 0 0
    60.602 0 0 0
    60.971 0 0 0
    61.086 0 0 0
    60.041 0 0 0
    59.437 0 0 0
    59.777 0 0 0
    62.265 0 0 0
    63.022 0 0 0
    63.377 0 0 0
    63.963 0 0 0
    61.558 0 0 0
    59.291 0 0 0
    59.339 0 0 0
    60.928 0 0 0
    61.956 0 0 0
    60.742 0 0 0
    62.051 0 0 0
    63.509 0 0 0
    63.911 0 0 0
    63.861 0 0 0
    63.288 0 0 0
    61.81 0 0 0
    61.366 0 0 0
    60.991 0 0 0
    60.287 0 0 0
    59.165 0 0 0
    59.293 0 0 0
    62.107 0 0 0
    62.281 0 0 0
    61.266 0 0 0
    58.948 0 0 0
    59.391 0 0 0
    60.277 0 0 0
    61.04 0 0 0
    61.355 0 0 0
    60.538 0 0 0
    57.821 0 0 0
    57.896 0 0 0
    58.653 0 0 0
    59.81 0 0 0
    60.025 0 0 0
    60.214 0 0 0
    60.599 0 0 0
    60.032 0 0 0
    59.688 0 0 0
    59.923 0 0 0
    60.294 0 0 0
    59.607 0 0 0
    57.236 0 0 0
    59.028 0 0 0
    59.82 0 0 0
    58.348 0 0 0
    60.075 0 0 0
    61.534 0 0 0
    62.092 0 0 0
    61.566 0 0 0
    61.261 0 0 0
    61.422 0 0 0
    61.11 0 0 0
    61.479 0 0 0
    62.835 0 0 0
    64.443 0 0 0
    64.377 0 0 0
    62.072 0 0 0
    61.185 0 0 0
    60.139 0 0 0
    58.762 0 0 0
    60.467 0 0 0
    60.616 0 0 0
    58.616 0 0 0
    59.832 0 0 0
    60.952 0 0 0
    61.762 0 0 0
    61.383 0 0 0
    61.566 0 0 0
    62.456 0 0 0
    61.045 0 0 0
    60.249 0 0 0
    60.226 0 0 0
    63.611 0 0 0
    65.241 0 0 0
    64.881 0 0 0
    62.501 0 0 0
    61.403 0 0 0
    61.683 0 0 0
    60.424 0 0 0
    59.984 0 0 0
    60.385 0 0 0
    59.631 0 0 0
    59.805 0 0 0
    60.879 0 0 0
    60.927 0 0 0
    61.13 0 0 0
    61.492 0 0 0
    62.558 0 0 0
    62.492 0 0 0
    61.419 0 0 0
    61.609 0 0 0
    61.592 0 0 0
    61.427 0 0 0
    62.252 0 0 0
    62.428 0 0 0
    62.091 0 0 0
    62.741 0 0 0
    62.82 0 0 0
    62.395 0 0 0
    61.442 0 0 0
    61.717 0 0 0
    62.826 0 0 0
    61.441 0 0 0
    61.259 0 0 0
    61.982 0 0 0
    62.27 0 0 0
    62.611 0 0 0
    63.048 0 0 0
    64.181 0 0 0
    64.073 0 0 0
    63.212 0 0 0
    64.012 0 0 0
    64.794 0 0 0
    65.417 0 0 0
    64.568 0 0 0
    63.969 0 0 0
    63.526 0 0 0
    62.962 0 0 0
    63.476 0 0 0
    64.503 0 0 0
    63.91 0 0 0
    62.957 0 0 0
    61.886 0 0 0
    61.644 0 0 0
    61.393 0 0 0
    60.977 0 0 0
    59.439 0 0 0
    59.78 0 0 0
    61.229 0 0 0
    62.652 0 0 0
    63.824 0 0 0
    64.698 0 0 0
    64.614 0 0 0
    63.849 0 0 0
    62.776 0 0 0
    62.088 0 0 0
    62.426 0 0 0
    63.162 0 0 0
    63.108 0 0 0
    63.792 0 0 0
    64.384 0 0 0
    62.608 0 0 0
    61.433 0 0 0
    60.984 0 0 0
    62.568 0 0 0
    61.92 0 0 0
    60.614 0 0 0
    61.125 0 0 0
    61.764 0 0 0
    62.051 0 0 0
    60.593 0 0 0
    59.86 0 0 0
    59.896 0 0 0
    61.758 0 0 0
    61.951 0 0 0
    61.42 0 0 0
    60.823 0 0 0
    60.516 0 0 0
    60.568 0 0 0
    61.493 0 0 0
    62.709 0 0 0
    64.111 0 0 0
    65.763 0 0 0
    63.017 0 0 0
    59.885 0 0 0
    60.964 0 0 0
    60.957 0 0 0
    61.004 0 0 0
    62.459 0 0 0
    63.639 0 0 0
    64.807 0 0 0
    66.227 0 0 0
    66.466 0 0 0
    65.606 0 0 0
    62.687 0 0 0
    62.973 0 0 0
    64.072 0 0 0
    64.616 0 0 0
    63.477 0 0 0
    62.385 0 0 0
    62.778 0 0 0
    63.346 0 0 0
    63.54 0 0 0
    62.644 0 0 0
    62.863 0 0 0
    63.21 0 0 0
    63.122 0 0 0
    62.93 0 0 0
    62.4 0 0 0
    61.131 0 0 0
    62.459 0 0 0
    63.798 0 0 0
    63.698 0 0 0
    64.546 0 0 0
    65.043 0 0 0
    64.277 0 0 0
    62.894 0 0 0
    61.902 0 0 0
    62.027 0 0 0
    64.054 0 0 0
    64.948 0 0 0
    62.727 0 0 0
    61.637 0 0 0
    61.537 0 0 0
    62.933 0 0 0
    61.133 0 0 0
    60.529 0 0 0
    63.311 0 0 0
    66.057 0 0 0
    67.207 0 0 0
    65.46 0 0 0
    64.849 0 0 0
    64.564 0 0 0
    64.524 0 0 0
    61.993 0 0 0
    60.459 0 0 0
    61.261 0 0 0
    62.948 0 0 0
    63.597 0 0 0
    62.341 0 0 0
    62.52 0 0 0
    63.206 0 0 0
    64.394 0 0 0
    63.765 0 0 0
    63.119 0 0 0
    62.785 0 0 0
    64.048 0 0 0
    65.034 0 0 0
    65.349 0 0 0
    64.492 0 0 0
    64.022 0 0 0
    64.275 0 0 0
    65.485 0 0 0
    65.681 0 0 0
    64.359 0 0 0
    63.848 0 0 0
    62.613 0 0 0
    60.323 0 0 0
    61.591 0 0 0
    63.572 0 0 0
    66.144 0 0 0
    63.999 0 0 0
    63.101 0 0 0
    64.128 0 0 0
    64.892 0 0 0
    65.051 0 0 0
    64.499 0 0 0
    63.753 0 0 0
    63.409 0 0 0
    63.544 0 0 0
    63.226 0 0 0
    63.586 0 0 0
    64.727 0 0 0
    62.258 0 0 0
    61.56 0 0 0
    62.901 0 0 0
    61.599 0 0 0
    61.299 0 0 0
    62.108 0 0 0
    60.486 0 0 0
    60.514 0 0 0
    62.251 0 0 0
    63.116 0 0 0
    63.104 0 0 0
    62.24 0 0 0
    63.408 0 0 0
    64.829 0 0 0
    66.455 0 0 0
    65.659 0 0 0
    65.335 0 0 0
    65.454 0 0 0
    65.866 0 0 0
    65.26 0 0 0
    63.756 0 0 0
    62.748 0 0 0
    62.931 0 0 0
    64.042 0 0 0
    62.642 0 0 0
    62.822 0 0 0
    64.324 0 0 0
    65.72 0 0 0
    66.494 0 0 0
    66.736 0 0 0
    66.515 0 0 0
    66.918 0 0 0
    67.748 0 0 0
    67.668 0 0 0
    66.617 0 0 0
    64.975 0 0 0
    65.172 0 0 0
    65.143 0 0 0
    64.972 0 0 0
    65.061 0 0 0
    64.385 0 0 0
    63.312 0 0 0
    63.72 0 0 0
    65.534 0 0 0
    67.733 0 0 0
    64.573 0 0 0
    64.407 0 0 0
    66.132 0 0 0
    67.093 0 0 0
    66.061 0 0 0
    64.067 0 0 0
    64.505 0 0 0
    65.739 0 0 0
    67.173 0 0 0
    66.51 0 0 0
    65.751 0 0 0
    65.197 0 0 0
    66.394 0 0 0
    66.697 0 0 0
    66.174 0 0 0
    63.719 0 0 0
    63.844 0 0 0
    65.591 0 0 0
    68.428 0 0 0
    68.787 0 0 0
    67.833 0 0 0
    66.971 0 0 0
    66.024 0 0 0
    65.05 0 0 0
    64.16 0 0 0
    66.137 0 0 0
    69.015 0 0 0
    69.337 0 0 0
    68.887 0 0 0
    67.756 0 0 0
    65.204 0 0 0
    64.874 0 0 0
    65.211 0 0 0
    63.994 0 0 0
    64.117 0 0 0
    64.856 0 0 0
    65.671 0 0 0
    65.715 0 0 0
    65.392 0 0 0
    64.926 0 0 0
    65.303 0 0 0
    65.327 0 0 0
    62.756 0 0 0
    63.999 0 0 0
    66.083 0 0 0
    65.81 0 0 0
    65.471 0 0 0
    64.836 0 0 0
    63.289 0 0 0
    63.467 0 0 0
    64.083 0 0 0
    64.092 0 0 0
    65.064 0 0 0
    65.828 0 0 0
    64.921 0 0 0
    64.238 0 0 0
    63.785 0 0 0
    63.787 0 0 0
    63.307 0 0 0
    62.495 0 0 0
    61.182 0 0 0
    62.009 0 0 0
    63.189 0 0 0
    63.555 0 0 0
    64.183 0 0 0
    64.191 0 0 0
    62.394 0 0 0
    63.207 0 0 0
    64.998 0 0 0
    67.42 0 0 0
    68.692 0 0 0
    68.717 0 0 0
    66.491 0 0 0
    66.571 0 0 0
    66.605 0 0 0
    65.198 0 0 0
    62.79 0 0 0
    62.174 0 0 0
    66.047 0 0 0
    67.301 0 0 0
    67.39 0 0 0
    66.263 0 0 0
    67.961 0 0 0
    69.447 0 0 0
    69.262 0 0 0
    66.393 0 0 0
    64.34 0 0 0
    64.972 0 0 0
    66.302 0 0 0
    67.67 0 0 0
    68.858 0 0 0
    67.12 0 0 0
    66.46 0 0 0
    68.736 0 0 0
    69.283 0 0 0
    69.065 0 0 0
    68.003 0 0 0
    66.922 0 0 0
    66.843 0 0 0
    68.484 0 0 0
    68.329 0 0 0
    67.771 0 0 0
    66.976 0 0 0
    67.352 0 0 0
    67.666 0 0 0
    67.631 0 0 0
    69.193 0 0 0
    69.707 0 0 0
    68.299 0 0 0
    68.492 0 0 0
    68.869 0 0 0
    69.246 0 0 0
    68.784 0 0 0
    67.556 0 0 0
    65.354 0 0 0
    66.443 0 0 0
    67.35 0 0 0
    67.577 0 0 0
    66.504 0 0 0
    65.745 0 0 0
    65.555 0 0 0
    65.752 0 0 0
    65.65 0 0 0
    65.12 0 0 0
    65.068 0 0 0
    65.983 0 0 0
    68.074 0 0 0
    68.426 0 0 0
    68.873 0 0 0
    69.555 0 0 0
    66.835 0 0 0
    65.555 0 0 0
    66.154 0 0 0
    66.178 0 0 0
    66.286 0 0 0
    66.513 0 0 0
    66.353 0 0 0
    66.908 0 0 0
    68.264 0 0 0
    66.373 0 0 0
    66.156 0 0 0
    67.792 0 0 0
    68.31 0 0 0
    67.931 0 0 0
    66.642 0 0 0
    66.129 0 0 0
    66.167 0 0 0
    66.754 0 0 0
    67.478 0 0 0
    67.773 0 0 0
    67.627 0 0 0
    65.543 0 0 0
    65.254 0 0 0
    66.638 0 0 0
    67.822 0 0 0
    68.178 0 0 0
    67.752 0 0 0
    66.221 0 0 0
    66.579 0 0 0
    68.512 0 0 0
    68.524 0 0 0
    67.892 0 0 0
    66.763 0 0 0
    66.646 0 0 0
    66.49 0 0 0
    66.416 0 0 0
    68.338 0 0 0
    70.686 0 0 0
    73.057 0 0 0
    70.701 0 0 0
    69.386 0 0 0
    68.886 0 0 0
    68.616 0 0 0
    69.473 0 0 0
    71.006 0 0 0
    70.705 0 0 0
    71.011 0 0 0
    71.525 0 0 0
    69.657 0 0 0
    68.58 0 0 0
    68.319 0 0 0
    70.632 0 0 0
    70.792 0 0 0
    69.574 0 0 0
    68.897 0 0 0
    68.127 0 0 0
    67.171 0 0 0
    65.217 0 0 0
    67.127 0 0 0
    70.653 0 0 0
    68.34 0 0 0
    67.665 0 0 0
    68.047 0 0 0
    68.918 0 0 0
    68.878 0 0 0
    68.507 0 0 0
    69.395 0 0 0
    69.645 0 0 0
    69.677 0 0 0
    70.54 0 0 0
    70.418 0 0 0
    69.628 0 0 0
    68.093 0 0 0
    69.025 0 0 0
    71.132 0 0 0
    72.649 0 0 0
    73.578 0 0 0
    73.463 0 0 0
    69.678 0 0 0
    68.892 0 0 0
    69.347 0 0 0
    68.805 0 0 0
    68.285 0 0 0
    67.779 0 0 0
    67.29 0 0 0
    68.096 0 0 0
    69.34 0 0 0
    69.977 0 0 0
    70.097 0 0 0
    69.924 0 0 0
    69.48 0 0 0
    69.329 0 0 0
    69.084 0 0 0
    68.029 0 0 0
    67.875 0 0 0
    68.006 0 0 0
    67.872 0 0 0
    67.068 0 0 0
    66.691 0 0 0
    68.645 0 0 0
    67.926 0 0 0
    66.75 0 0 0
    67.284 0 0 0
    67.776 0 0 0
    68.16 0 0 0
    68.254 0 0 0
    69.453 0 0 0
    69.833 0 0 0
    66.675 0 0 0
    66.337 0 0 0
    67.167 0 0 0
    68.728 0 0 0
    69.952 0 0 0
    70.68 0 0 0
    70.337 0 0 0
    70.09 0 0 0
    69.679 0 0 0
    68.763 0 0 0
    68.166 0 0 0
    68.008 0 0 0
    68.731 0 0 0
    68.95 0 0 0
    68.865 0 0 0
    68.37 0 0 0
    68.202 0 0 0
    68.341 0 0 0
    69 0 0 0
    68.841 0 0 0
    68.368 0 0 0
    67.637 0 0 0
    67.638 0 0 0
    67.966 0 0 0
    68.636 0 0 0
    70.343 0 0 0
    71.142 0 0 0
    69.599 0 0 0
    70.491 0 0 0
    72.005 0 0 0
    73.759 0 0 0
    72.216 0 0 0
    69.77 0 0 0
    66.81 0 0 0
    67.046 0 0 0
    68.647 0 0 0
    71.706 0 0 0
    73.141 0 0 0
    73.148 0 0 0
    71.094 0 0 0
    71.13 0 0 0
    71.577 0 0 0
    72.157 0 0 0
    71.918 0 0 0
    71.181 0 0 0
    69.815 0 0 0
    70.231 0 0 0
    70.591 0 0 0
    70.469 0 0 0
    69.008 0 0 0
    68.492 0 0 0
    69.711 0 0 0
    70.798 0 0 0
    71.88 0 0 0
    72.976 0 0 0
    72.676 0 0 0
    72.514 0 0 0
    72.769 0 0 0
    72.554 0 0 0
    71.345 0 0 0
    68.802 0 0 0
    70.63 0 0 0
    71.91 0 0 0
    71.933 0 0 0
    69.662 0 0 0
    69.053 0 0 0
    70.855 0 0 0
    69.004 0 0 0
    67.423 0 0 0
    66.498 0 0 0
    69.519 0 0 0
    70.542 0 0 0
    68.832 0 0 0
    70.931 0 0 0
    71.729 0 0 0
    70.762 0 0 0
    69.966 0 0 0
    70.355 0 0 0
    72.098 0 0 0
    72.646 0 0 0
    72.041 0 0 0
    70.198 0 0 0
    71.006 0 0 0
    71.36 0 0 0
    71.161 0 0 0
    71.235 0 0 0
    71.39 0 0 0
    71.626 0 0 0
    70.975 0 0 0
    70.793 0 0 0
    71.089 0 0 0
    71.941 0 0 0
    70.962 0 0 0
    68.244 0 0 0
    69.67 0 0 0
    69.288 0 0 0
    67.247 0 0 0
    67.544 0 0 0
    69.123 0 0 0
    71.767 0 0 0
    70.759 0 0 0
    70.082 0 0 0
    69.656 0 0 0
    68.157 0 0 0
    68.178 0 0 0
    69.456 0 0 0
    69.883 0 0 0
    70.978 0 0 0
    72.425 0 0 0
    70.249 0 0 0
    70.167 0 0 0
    71.627 0 0 0
    71.048 0 0 0
    71.115 0 0 0
    71.666 0 0 0
    72.023 0 0 0
    71.732 0 0 0
    70.987 0 0 0
    70.612 0 0 0
    72.286 0 0 0
    75.002 0 0 0
    73.007 0 0 0
    71.482 0 0 0
    70.37 0 0 0
    70.086 0 0 0
    70.365 0 0 0
    70.988 0 0 0
    71.302 0 0 0
    70.247 0 0 0
    68.991 0 0 0
    73.342 0 0 0
    73.955 0 0 0
    72.21 0 0 0
    70.418 0 0 0
    70.442 0 0 0
    71.238 0 0 0
    69.734 0 0 0
    69.785 0 0 0
    70.715 0 0 0
    71.427 0 0 0
    70.728 0 0 0
    69.796 0 0 0
    72.279 0 0 0
    73.716 0 0 0
    74.092 0 0 0
    71.704 0 0 0
    70.577 0 0 0
    70.264 0 0 0
    70.754 0 0 0
    71.139 0 0 0
    71.211 0 0 0
    69.994 0 0 0
    70.076 0 0 0
    70.628 0 0 0
    70.405 0 0 0
    71.399 0 0 0
    72.758 0 0 0
    73.18 0 0 0
    73.082 0 0 0
    72.519 0 0 0
    70.986 0 0 0
    72.29 0 0 0
    74.224 0 0 0
    73.723 0 0 0
    74.203 0 0 0
    74.906 0 0 0
    74.896 0 0 0
    73.273 0 0 0
    71.248 0 0 0
    70.122 0 0 0
    71.379 0 0 0
    72.986 0 0 0
    72.612 0 0 0
    72.041 0 0 0
    71.566 0 0 0
    71.649 0 0 0
    71.502 0 0 0
    71.372 0 0 0
    71.556 0 0 0
    72.67 0 0 0
    73.422 0 0 0
    72.126 0 0 0
    72.968 0 0 0
    74.332 0 0 0
    75.186 0 0 0
    73.958 0 0 0
    72.77 0 0 0
    73.487 0 0 0
    75.211 0 0 0
    75.73 0 0 0
    72.263 0 0 0
    70.867 0 0 0
    70.531 0 0 0
    71.393 0 0 0
    72.849 0 0 0
    74.068 0 0 0
    74.318 0 0 0
    73.275 0 0 0
    71.435 0 0 0
    68.506 0 0 0
    67.898 0 0 0
    68.666 0 0 0
    71.252 0 0 0
    72.813 0 0 0
    73.008 0 0 0
    70.756 0 0 0
    70.162 0 0 0
    70.792 0 0 0
    73.221 0 0 0
    71.959 0 0 0
    70.348 0 0 0
    69.581 0 0 0
    71.871 0 0 0
    73.401 0 0 0
    72.291 0 0 0
    72.135 0 0 0
    72.435 0 0 0
    73.26 0 0 0
    73.686 0 0 0
    73.623 0 0 0
    72.799 0 0 0
    70.555 0 0 0
    68.858 0 0 0
    68.518 0 0 0
    69.782 0 0 0
    70.974 0 0 0
    71.633 0 0 0
    73.234 0 0 0
    74.765 0 0 0
    75.969 0 0 0
    74.002 0 0 0
    72.22 0 0 0
    71.371 0 0 0
    71.496 0 0 0
    72.019 0 0 0
    72.969 0 0 0
    75.024 0 0 0
    75.839 0 0 0
    74.658 0 0 0
    74.054 0 0 0
    73.488 0 0 0
    72.896 0 0 0
    74.218 0 0 0
    74.981 0 0 0
    74.746 0 0 0
    74.354 0 0 0
    74.32 0 0 0
    74.776 0 0 0
    73.92 0 0 0
    72.763 0 0 0
    71.338 0 0 0
    73.542 0 0 0
    74.229 0 0 0
    72.765 0 0 0
    73.365 0 0 0
    73.697 0 0 0
    73.582 0 0 0
    72.62 0 0 0
    73.291 0 0 0
    75.896 0 0 0
    74.976 0 0 0
    74.638 0 0 0
    75.085 0 0 0
    73.531 0 0 0
    72.807 0 0 0
    73.037 0 0 0
    71.443 0 0 0
    71.506 0 0 0
    73.337 0 0 0
    74.037 0 0 0
    75.03 0 0 0
    76.329 0 0 0
    75.807 0 0 0
    74.598 0 0 0
    72.733 0 0 0
    72.915 0 0 0
    73.657 0 0 0
    74.896 0 0 0
    74.058 0 0 0
    73.52 0 0 0
    73.334 0 0 0
    76.143 0 0 0
    76.395 0 0 0
    74.423 0 0 0
    73.938 0 0 0
    73.517 0 0 0
    73.096 0 0 0
    71.387 0 0 0
    71.157 0 0 0
    72.198 0 0 0
    73.992 0 0 0
    74.284 0 0 0
    73.52 0 0 0
    75.223 0 0 0
    75.45 0 0 0
    74.586 0 0 0
    74.556 0 0 0
    75.178 0 0 0
    76.294 0 0 0
    77.439 0 0 0
    76.086 0 0 0
    73.244 0 0 0
    74.06 0 0 0
    74.199 0 0 0
    73.964 0 0 0
    74.751 0 0 0
    74.163 0 0 0
    72.779 0 0 0
    72.664 0 0 0
    72.537 0 0 0
    72.567 0 0 0
    73.96 0 0 0
    74.713 0 0 0
    74.878 0 0 0
    73.644 0 0 0
    73.129 0 0 0
    73.064 0 0 0
    73.051 0 0 0
    73.116 0 0 0
    73.311 0 0 0
    74.053 0 0 0
    73.906 0 0 0
    73.114 0 0 0
    71.496 0 0 0
    72.565 0 0 0
    74.94 0 0 0
    76.311 0 0 0
    75.837 0 0 0
    74.736 0 0 0
    75.549 0 0 0
    75.614 0 0 0
    75.287 0 0 0
    74.919 0 0 0
    74.589 0 0 0
    74.461 0 0 0
    75.198 0 0 0
    75.141 0 0 0
    74.902 0 0 0
    75.549 0 0 0
    76.058 0 0 0
    76.261 0 0 0
    75.432 0 0 0
    76.173 0 0 0
    77.526 0 0 0
    78.55 0 0 0
    77.334 0 0 0
    75.286 0 0 0
    73.694 0 0 0
    73.28 0 0 0
    73.261 0 0 0
    72.925 0 0 0
    73.759 0 0 0
    74.98 0 0 0
    75.957 0 0 0
    76.071 0 0 0
    75.836 0 0 0
    75.523 0 0 0
    76.017 0 0 0
    76.675 0 0 0
    76.925 0 0 0
    76.355 0 0 0
    75.845 0 0 0
    76.383 0 0 0
    76.671 0 0 0
    76.394 0 0 0
    74.71 0 0 0
    75.335 0 0 0
    76.404 0 0 0
    76.673 0 0 0
    76.043 0 0 0
    75.635 0 0 0
    76.549 0 0 0
    76.301 0 0 0
    75.567 0 0 0
    74.444 0 0 0
    74.018 0 0 0
    73.755 0 0 0
    73.422 0 0 0
    75.178 0 0 0
    77.171 0 0 0
    78.429 0 0 0
    77.962 0 0 0
    77.228 0 0 0
    76.862 0 0 0
    76.488 0 0 0
    75.783 0 0 0
    74.359 0 0 0
    75.352 0 0 0
    75.918 0 0 0
    74.439 0 0 0
    75.073 0 0 0
    75.551 0 0 0
    74.804 0 0 0
    74.165 0 0 0
    74.098 0 0 0
    75.112 0 0 0
    76.102 0 0 0
    76.783 0 0 0
    76.887 0 0 0
    77.915 0 0 0
    78.683 0 0 0
    78.678 0 0 0
    77.865 0 0 0
    77.948 0 0 0
    79.84 0 0 0
    78.966 0 0 0
    78.274 0 0 0
    78.615 0 0 0
    76.759 0 0 0
    75.317 0 0 0
    75.068 0 0 0
    75.256 0 0 0
    75.253 0 0 0
    74.856 0 0 0
    76.535 0 0 0
    77.954 0 0 0
    78.59 0 0 0
    76.659 0 0 0
    76.017 0 0 0
    77.705 0 0 0
    76.014 0 0 0
    75.345 0 0 0
    76.628 0 0 0
    75.843 0 0 0
    75.682 0 0 0
    76.643 0 0 0
    75.445 0 0 0
    75.349 0 0 0
    76.96 0 0 0
    76.966 0 0 0
    77.336 0 0 0
    78.328 0 0 0
    78.538 0 0 0
    79.125 0 0 0
    80.244 0 0 0
    79.373 0 0 0
    79.646 0 0 0
    81.429 0 0 0
    78.831 0 0 0
    78.528 0 0 0
    81.133 0 0 0
    79.652 0 0 0
    78.416 0 0 0
    77.624 0 0 0
    76.564 0 0 0
    76.571 0 0 0
    77.752 0 0 0
    78.573 0 0 0
    78.319 0 0 0
    76.933 0 0 0
    79.129 0 0 0
    79.487 0 0 0
    77.926 0 0 0
    79.177 0 0 0
    78.623 0 0 0
    76.301 0 0 0
    77.512 0 0 0
    78.681 0 0 0
    79.789 0 0 0
    79.499 0 0 0
    79.172 0 0 0
    78.827 0 0 0
    79.154 0 0 0
    79.251 0 0 0
    79.188 0 0 0
    80.563 0 0 0
    80.893 0 0 0
    80.347 0 0 0
    80.584 0 0 0
    78.978 0 0 0
    76.09 0 0 0
    78.532 0 0 0
    79.385 0 0 0
    79.051 0 0 0
    80.461 0 0 0
    80.825 0 0 0
    80.323 0 0 0
    79.189 0 0 0
    78.581 0 0 0
    78.392 0 0 0
    78.433 0 0 0
    80.346 0 0 0
    83.31 0 0 0
    82.581 0 0 0
    81.03 0 0 0
    79.113 0 0 0
    79.425 0 0 0
    78.862 0 0 0
    77.889 0 0 0
    78.699 0 0 0
    78.162 0 0 0
    77.02 0 0 0
    78.326 0 0 0
    80.878 0 0 0
    83.78 0 0 0
    83.182 0 0 0
    81.965 0 0 0
    80.511 0 0 0
    80.099 0 0 0
    79.165 0 0 0
    77.796 0 0 0
    75.596 0 0 0
    76.385 0 0 0
    78.809 0 0 0
    80.679 0 0 0
    82.076 0 0 0
    83.083 0 0 0
    83.347 0 0 0
    82.919 0 0 0
    82.068 0 0 0
    80.938 0 0 0
    79.895 0 0 0
    79.148 0 0 0
    79.692 0 0 0
    81.334 0 0 0
    83.158 0 0 0
    83.214 0 0 0
    82.209 0 0 0
    80.782 0 0 0
    79.752 0 0 0
    80.578 0 0 0
    81.84 0 0 0
    81.262 0 0 0
    81.601 0 0 0
    82.198 0 0 0
    82.17 0 0 0
    82.065 0 0 0
    81.925 0 0 0
    81.777 0 0 0
    82.368 0 0 0
    83.109 0 0 0
    83.27 0 0 0
    84.941 0 0 0
    86.412 0 0 0
    85.061 0 0 0
    84.716 0 0 0
    84.623 0 0 0
    84.089 0 0 0
    85.846 0 0 0
    87.852 0 0 0
    87.967 0 0 0
    86.647 0 0 0
    85.195 0 0 0
    84.884 0 0 0
    86.164 0 0 0
    87.34 0 0 0
    86.642 0 0 0
    86.39 0 0 0
    87.026 0 0 0
    89.766 0 0 0
    91.399 0 0 0
    92.432 0 0 0
    92.756 0 0 0
    104.445 0 0 0
    132.709 0 0 0
    195.391 0 0 0
    295.071 0 0 0
    406.745 0 0 0
    522.632 0 0 0
    641.633 0 0 0
    756.93 0 0 0
    861.378 0 0 0
    973.053 0 0 0
    1083.734 0 0 0
    1187.927 0 0 0
    1308.085 0 0 0
    1427.492 0 0 0
    1536.769 0 0 0
    1632.929 0 0 0
    1728.926 0 0 0
    1830.916 0 0 0
    1939.397 0 0 0
    2045.036 0 0 0
    2141.976 0 0 0
    2238.311 0 0 0
    2330.309 0 0 0
    2413.965 0 0 0
    2499.752 0 0 0
    2588.693 0 0 0
    2682.879 0 0 0
    2769.113 0 0 0
    2853.248 0 0 0
    2936.14 0 0 0
    3026.341 0 0 0
    3120.48 0 0 0
    3219.433 0 0 0
    3294.288 0 0 0
    3366.285 0 0 0
    3439.856 0 0 0
    3515.399 0 0 0
    3596.509 0 0 0
    3686.349 0 0 0
    3754.776 0 0 0
    3830.172 0 0 0
    3921.321 0 0 0
    3970.722 0 0 0
    4027.887 0 0 0
    4105.057 0 0 0
    4197.514 0 0 0
    4278.157 0 0 0
    4338.588 0 0 0
    4407.969 0 0 0
    4478.171 0 0 0
    4548.213 0 0 0
    4608.863 0 0 0
    4671.995 0 0 0
    4739.817 0 0 0
    4786.09 0 0 0
    4848.015 0 0 0
    4933.462 0 0 0
    4969.564 0 0 0
    5022.784 0 0 0
    5103.102 0 0 0
    5174.808 0 0 0
    5251.886 0 0 0
    5336.435 0 0 0
    5387.332 0 0 0
    5432.543 0 0 0
    5473.136 0 0 0
    5538.53 0 0 0
    5590.492 0 0 0
    5625.254 0 0 0
    5685.334 0 0 0
    5742.723 0 0 0
    5795.941 0 0 0
    5859.228 0 0 0
    5910.19 0 0 0
    5947.237 0 0 0
    6002.465 0 0 0
    6049.399 0 0 0
    6087.082 0 0 0
    6132.102 0 0 0
    6187.012 0 0 0
    6252.04 0 0 0
    6292.791 0 0 0
    6348.518 0 0 0
    6419.258 0 0 0
    6480.913 0 0 0
    6513.133 0 0 0
    6517.575 0 0 0
    6574.598 0 0 0
    6623.495 0 0 0
    6665.536 0 0 0
    6742.549 0 0 0
    6791.737 0 0 0
    6816.946 0 0 0
    6882.3 0 0 0
    6921.735 0 0 0
    6939.793 0 0 0
    6991.795 0 0 0
    7049.051 0 0 0
    7109.889 0 0 0
    7152.555 0 0 0
    7190.157 0 0 0
    7224.975 0 0 0
    7283.832 0 0 0
    7319.145 0 0 0
    7338.289 0 0 0
    7395.123 0 0 0
    7444.627 0 0 0
    7488.315 0 0 0
    7529.406 0 0 0
    7558.649 0 0 0
    7579.85 0 0 0
    7609.754 0 0 0
    7661.6 0 0 0
    7723.827 0 0 0
    7729.767 0 0 0
    7747.74 0 0 0
    7777.543 0 0 0
    7840.708 0 0 0
    7891.489 0 0 0
    7931.938 0 0 0
    7954.635 0 0 0
    7970.812 0 0 0
    7986.198 0 0 0
    8028.936 0 0 0
    8068.586 0 0 0
    8104.766 0 0 0
    8129.606 0 0 0
    8169.385 0 0 0
    8215.772 0 0 0
    8245.744 0 0 0
    8275.822 0 0 0
    8307.773 0 0 0
    8351.231 0 0 0
    8364.733 0 0 0
    8366.769 0 0 0
    8400.658 0 0 0
    8445.842 0 0 0
    8496.462 0 0 0
    8543.258 0 0 0
    8550.838 0 0 0
    8548.08 0 0 0
    8598.416 0 0 0
    8623.923 0 0 0
    8644.326 0 0 0
    8701.191 0 0 0
    8758.009 0 0 0
    8802.323 0 0 0
    8788.674 0 0 0
    8810.86 0 0 0
    8848.729 0 0 0
    8881.85 0 0 0
    8900.526 0 0 0
    8923.545 0 0 0
    8991.731 0 0 0
    8994.945 0 0 0
    8982.775 0 0 0
    9021.049 0 0 0
    9037.996 0 0 0
    9052.412 0 0 0
    9090.704 0 0 0
    9117.437 0 0 0
    9144.375 0 0 0
    9188.605 0 0 0
    9221.088 0 0 0
    9249.925 0 0 0
    9281.714 0 0 0
    9297.09 0 0 0
    9308.489 0 0 0
    9326.649 0 0 0
    9330.585 0 0 0
    9343.714 0 0 0
    9401.123 0 0 0
    9442.649 0 0 0
    9474.634 0 0 0
    9494.208 0 0 0
    9508.881 0 0 0
    9520.162 0 0 0
    9526.295 0 0 0
    9565.385 0 0 0
    9614.518 0 0 0
    9663.214 0 0 0
    9663.948 0 0 0
    9671.182 0 0 0
    9732.674 0 0 0
    9787.11 0 0 0
    9810.11 0 0 0
    9758.937 0 0 0
    9774.534 0 0 0
    9800.992 0 0 0
    9810.332 0 0 0
    9837.83 0 0 0
    9859.796 0 0 0
    9858.104 0 0 0
    9890.816 0 0 0
    9909.435 0 0 0
    9877.837 0 0 0
    9918.589 0 0 0
    9972.981 0 0 0
    10020.905 0 0 0
    10047.806 0 0 0
    10076.282 0 0 0
    10117.518 0 0 0
    10130.8 0 0 0
    10146.622 0 0 0
    10179.005 0 0 0
    10189.623 0 0 0
    10197.658 0 0 0
    10208.845 0 0 0
    10234.969 0 0 0
    10255.859 0 0 0
    10261.975 0 0 0
    10294.019 0 0 0
    10329.127 0 0 0
    10361.79 0 0 0
    10344.774 0 0 0
    10321.123 0 0 0
    10299.711 0 0 0
    10348.845 0 0 0
    10396.98 0 0 0
    10425.943 0 0 0
    10444.269 0 0 0
    10452.319 0 0 0
    10446.172 0 0 0
    10474.806 0 0 0
    10497.276 0 0 0
    10503.257 0 0 0
    10516.671 0 0 0
    10545.707 0 0 0
    10596.932 0 0 0
    10620.792 0 0 0
    10637.697 0 0 0
    10648.743 0 0 0
    10681.94 0 0 0
    10703.26 0 0 0
    10704.882 0 0 0
    10700.689 0 0 0
    10701.022 0 0 0
    10708.19 0 0 0
    10723.641 0 0 0
    10749.815 0 0 0
    10789.231 0 0 0
    10834.823 0 0 0
    10849.491 0 0 0
    10824.352 0 0 0
    10883.22 0 0 0
    10931.323 0 0 0
    10960.155 0 0 0
    10974.742 0 0 0
    11007.499 0 0 0
    11062.682 0 0 0
    11103.024 0 0 0
    11118.875 0 0 0
    11107.261 0 0 0
    11137.25 0 0 0
    11170.172 0 0 0
    11204.891 0 0 0
    11295.332 0 0 0
    11360.77 0 0 0
    11397.928 0 0 0
    11418.554 0 0 0
    11481.089 0 0 0
    11587.508 0 0 0
    11662.441 0 0 0
    11723.457 0 0 0
    11770.629 0 0 0
    11811.951 0 0 0
    11879.173 0 0 0
    11971.239 0 0 0
    12024.969 0 0 0
    12097.676 0 0 0
    12188.379 0 0 0
    12284.105 0 0 0
    12367.702 0 0 0
    12440.173 0 0 0
    12510.66 0 0 0
    12593.476 0 0 0
    12687.418 0 0 0
    12787.84 0 0 0
    12913.366 0 0 0
    13057.52 0 0 0
    13139.491 0 0 0
    13214.436 0 0 0
    13289.902 0 0 0
    13481.645 0 0 0
    13625.453 0 0 0
    13726.042 0 0 0
    13749.656 0 0 0
    13836.17 0 0 0
    13970.229 0 0 0
    14089.372 0 0 0
    14221.872 0 0 0
    14362.979 0 0 0
    14487.383 0 0 0
    14626.331 0 0 0
    14770.883 0 0 0
    14862.253 0 0 0
    15005.543 0 0 0
    15183.988 0 0 0
    15351.404 0 0 0
    15490.961 0 0 0
    15614.445 0 0 0
    15762.332 0 0 0
    15915.984 0 0 0
    16069.108 0 0 0
    16187.248 0 0 0
    16368.02 0 0 0
    16574.67 0 0 0
    16679.055 0 0 0
    16825.449 0 0 0
    16989.019 0 0 0
    17094.138 0 0 0
    17245.863 0 0 0
    17425.758 0 0 0
    17610.661 0 0 0
    17770.48 0 0 0
    17910.675 0 0 0
    18018.332 0 0 0
    18194.937 0 0 0
    18395.033 0 0 0
    18514.596 0 0 0
    18659.662 0 0 0
    18810.149 0 0 0
    18917.971 0 0 0
    19089.222 0 0 0
    19278.497 0 0 0
    19396.559 0 0 0
    19534.673 0 0 0
    19691.848 0 0 0
    19892.499 0 0 0
    20048.876 0 0 0
    20181.553 0 0 0
    20301.818 0 0 0
    20481.682 0 0 0
    20673.099 0 0 0
    20798.862 0 0 0
    20928.526 0 0 0
    21061.727 0 0 0
    21202.261 0 0 0
    21355.516 0 0 0
    21518.404 0 0 0
    21697.602 0 0 0
    21866.431 0 0 0
    22018.023 0 0 0
    22122.329 0 0 0
    22327.798 0 0 0
    22545.182 0 0 0
    22667.996 0 0 0
    22771.843 0 0 0
    22895.655 0 0 0
    23108.627 0 0 0
    23239.021 0 0 0
    23327.158 0 0 0
    23375.106 0 0 0
    23524.796 0 0 0
    23695.67 0 0 0
    23825.426 0 0 0
    23949.352 0 0 0
    24073.059 0 0 0
    24201.646 0 0 0
    24338.729 0 0 0
    24490.465 0 0 0
    24675.359 0 0 0
    24845.122 0 0 0
    24979.485 0 0 0
    25031.967 0 0 0
    25139.346 0 0 0
    25272.084 0 0 0
    25429.485 0 0 0
    25493.208 0 0 0
    25561.522 0 0 0
    25703.378 0 0 0
    25863.113 0 0 0
    26012.42 0 0 0
    26126.34 0 0 0
    26268.017 0 0 0
    26381.165 0 0 0
    26414.396 0 0 0
    26523.129 0 0 0
    26672.597 0 0 0
    26872.355 0 0 0
    26961.172 0 0 0
    27021.915 0 0 0
    27075.188 0 0 0
    27279.327 0 0 0
    27443.017 0 0 0
    27461.563 0 0 0
    27496.063 0 0 0
    27547.107 0 0 0
    27624.21 0 0 0
    27700.469 0 0 0
    27797.279 0 0 0
    27932.907 0 0 0
    28016.005 0 0 0
    28067.151 0 0 0
    28077.021 0 0 0
    28109.247 0 0 0
    28186.558 0 0 0
    28336.198 0 0 0
    28410.836 0 0 0
    28491.481 0 0 0
    28601.378 0 0 0
    28667.811 0 0 0
    28713.85 0 0 0
    28736.67 0 0 0
    28699.92 0 0 0
    28731.947 0 0 0
    28884.17 0 0 0
    28959.79 0 0 0
    29022.818 0 0 0
    29080.649 0 0 0
    29002.044 0 0 0
    28990.469 0 0 0
    29099.078 0 0 0
    29146.61 0 0 0
    29194.592 0 0 0
    29251.816 0 0 0
    29228.448 0 0 0
    29268.722 0 0 0
    29406.079 0 0 0
    29400.656 0 0 0
    29389.873 0 0 0
    29387.099 0 0 0
    29341.602 0 0 0
    29371.091 0 0 0
    29500.5 0 0 0
    29492.141 0 0 0
    29487.571 0 0 0
    29498.114 0 0 0
    29468.076 0 0 0
    29474.58 0 0 0
    29527.403 0 0 0
    29563.526 0 0 0
    29625.434 0 0 0
    29718.069 0 0 0
    29594.631 0 0 0
    29520.01 0 0 0
    29508.379 0 0 0
    29536.123 0 0 0
    29516.947 0 0 0
    29445.768 0 0 0
    29490.712 0 0 0
    29535.866 0 0 0
    29579.213 0 0 0
    29542.367 0 0 0
    29584.251 0 0 0
    29706.793 0 0 0
    29670.075 0 0 0
    29610.658 0 0 0
    29529.452 0 0 0
    29511.533 0 0 0
    29482.885 0 0 0
    29444.276 0 0 0
    29420.416 0 0 0
    29400.323 0 0 0
    29383.475 0 0 0
    29357.757 0 0 0
    29327.455 0 0 0
    29295.17 0 0 0
    29324.404 0 0 0
    29310.413 0 0 0
    29262.9 0 0 0
    29302.044 0 0 0
    29306.496 0 0 0
    29278.233 0 0 0
    29177.102 0 0 0
    29144.978 0 0 0
    29167.481 0 0 0
    29173.28 0 0 0
    29119.71 0 0 0
    29020.767 0 0 0
    28935.013 0 0 0
    28918.472 0 0 0
    28950.961 0 0 0
    28943.833 0 0 0
    28935.531 0 0 0
    28914.397 0 0 0
    28759.88 0 0 0
    28700.874 0 0 0
    28712.544 0 0 0
    28757.724 0 0 0
    28730.758 0 0 0
    28657.002 0 0 0
    28604.893 0 0 0
    28641.136 0 0 0
    28706.646 0 0 0
    28531.059 0 0 0
    28433.48 0 0 0
    28375.989 0 0 0
    28245.322 0 0 0
    28201.667 0 0 0
    28211.441 0 0 0
    28220.983 0 0 0
    28166.296 0 0 0
    28069.767 0 0 0
    27948.613 0 0 0
    27866.81 0 0 0
    27816.165 0 0 0
    27818.495 0 0 0
    27783.973 0 0 0
    27737.119 0 0 0
    27736.411 0 0 0
    27719.744 0 0 0
    27688.315 0 0 0
    27623.149 0 0 0
    27545.132 0 0 0
    27465.715 0 0 0
    27412.689 0 0 0
    27343.645 0 0 0
    27272.63 0 0 0
    27230.131 0 0 0
    27133.668 0 0 0
    27038.752 0 0 0
    27067.215 0 0 0
    27052.557 0 0 0
    27020.298 0 0 0
    26997.476 0 0 0
    26878.436 0 0 0
    26766.506 0 0 0
    26856.144 0 0 0
    26757.392 0 0 0
    26601.453 0 0 0
    26533.863 0 0 0
    26445.034 0 0 0
    26384.612 0 0 0
    26460.359 0 0 0
    26418.3 0 0 0
    26334.162 0 0 0
    26264.547 0 0 0
    26161.826 0 0 0
    26075.136 0 0 0
    26083.592 0 0 0
    26032.94 0 0 0
    25976.543 0 0 0
    25969.913 0 0 0
    25883.108 0 0 0
    25766.434 0 0 0
    25643.311 0 0 0
    25623.538 0 0 0
    25601.538 0 0 0
    25473.076 0 0 0
    25454.764 0 0 0
    25464.01 0 0 0
    25452.686 0 0 0
    25406.829 0 0 0
    25371.358 0 0 0
    25391.777 0 0 0
    25344.184 0 0 0
    25267.249 0 0 0
    25165.395 0 0 0
    25115.669 0 0 0
    25074.502 0 0 0
    25018.999 0 0 0
    24987.398 0 0 0
    24950.155 0 0 0
    24884.631 0 0 0
    24835.714 0 0 0
    24775.774 0 0 0
    24681.214 0 0 0
    24641.402 0 0 0
    24610.568 0 0 0
    24571 0 0 0
    24607.986 0 0 0
    24625.205 0 0 0
    24564.335 0 0 0
    24418.365 0 0 0
    24318.102 0 0 0
    24347.686 0 0 0
    24334.906 0 0 0
    24292.426 0 0 0
    24208.272 0 0 0
    24149.326 0 0 0
    24122.367 0 0 0
    24146.968 0 0 0
    24093.488 0 0 0
    24055.589 0 0 0
    24071.311 0 0 0
    23954.949 0 0 0
    23874.076 0 0 0
    23894.181 0 0 0
    23910.676 0 0 0
    23894.619 0 0 0
    23824.184 0 0 0
    23781.72 0 0 0
    23779.217 0 0 0
    23835.707 0 0 0
    23744.298 0 0 0
    23642.302 0 0 0
    23554.657 0 0 0
    23508.6 0 0 0
    23501.684 0 0 0
    23546.904 0 0 0
    23526.732 0 0 0
    23523.557 0 0 0
    23556.372 0 0 0
    23400.795 0 0 0
    23294.733 0 0 0
    23286.948 0 0 0
    23248.936 0 0 0
    23212.967 0 0 0
    23183.668 0 0 0
    23172.321 0 0 0
    23165.177 0 0 0
    23161.676 0 0 0
    23118.553 0 0 0
    23084.39 0 0 0
    23065.535 0 0 0
    23029.609 0 0 0
    23004.631 0 0 0
    22994.689 0 0 0
    22930.034 0 0 0
    22849.834 0 0 0
    22754.425 0 0 0
    22861.974 0 0 0
    22900.259 0 0 0
    22846.824 0 0 0
    22833.25 0 0 0
    22774.147 0 0 0
    22661.893 0 0 0
    22737.271 0 0 0
    22721.945 0 0 0
    22601.678 0 0 0
    22606.497 0 0 0
    22555.537 0 0 0
    22442.992 0 0 0
    22479.288 0 0 0
    22466.581 0 0 0
    22402.065 0 0 0
    22395.973 0 0 0
    22375.394 0 0 0
    22340.399 0 0 0
    22316.742 0 0 0
    22312.217 0 0 0
    22325.898 0 0 0
    22329.148 0 0 0
    22303.791 0 0 0
    22252.097 0 0 0
    22210.07 0 0 0
    22192.83 0 0 0
    22196.505 0 0 0
    22157.633 0 0 0
    22128.982 0 0 0
    22108.168 0 0 0
    22061.648 0 0 0
    22052.482 0 0 0
    22073.308 0 0 0
    22065.561 0 0 0
    22026.069 0 0 0
    21964.094 0 0 0
    21958.858 0 0 0
    21958.143 0 0 0
    21956.453 0 0 0
    21888.24 0 0 0
    21834.748 0 0 0
    21794.475 0 0 0
    21780.195 0 0 0
    21784.048 0 0 0
    21799.426 0 0 0
    21793.99 0 0 0
    21753.165 0 0 0
    21693.733 0 0 0
    21701.918 0 0 0
    21735.616 0 0 0
    21779.534 0 0 0
    21755.061 0 0 0
    21667.503 0 0 0
    21557.088 0 0 0
    21609.224 0 0 0
    21620.38 0 0 0
    21608.409 0 0 0
    21621.333 0 0 0
    21579.898 0 0 0
    21517.009 0 0 0
    21542.778 0 0 0
    21525.925 0 0 0
    21494.94 0 0 0
    21540.398 0 0 0
    21496.865 0 0 0
    21415.998 0 0 0
    21423.297 0 0 0
    21428.359 0 0 0
    21427.549 0 0 0
    21399.695 0 0 0
    21387.449 0 0 0
    21393.921 0 0 0
    21456.961 0 0 0
    21414.064 0 0 0
    21330.221 0 0 0
    21318.569 0 0 0
    21319.425 0 0 0
    21322.507 0 0 0
    21306.026 0 0 0
    21300.528 0 0 0
    21300.195 0 0 0
    21299.278 0 0 0
    21239.591 0 0 0
    21167.069 0 0 0
    21157.182 0 0 0
    21140.753 0 0 0
    21130.887 0 0 0
    21160.057 0 0 0
    21130.262 0 0 0
    21082.951 0 0 0
    21066.159 0 0 0
    21067.722 0 0 0
    21071.185 0 0 0
    21053.53 0 0 0
    21057.632 0 0 0
    21057.989 0 0 0
    21014.52 0 0 0
    20984.689 0 0 0
    20949.591 0 0 0
    20879.151 0 0 0
    20942.9 0 0 0
    21024.752 0 0 0
    21006.884 0 0 0
    20987.543 0 0 0
    20959.77 0 0 0
    20907.578 0 0 0
    20928.482 0 0 0
    20937.579 0 0 0
    20839.5 0 0 0
    20834.841 0 0 0
    20845.662 0 0 0
    20815.539 0 0 0
    20850.387 0 0 0
    20876.137 0 0 0
    20823.257 0 0 0
    20769.776 0 0 0
    20736.176 0 0 0
    20754.734 0 0 0
    20741.369 0 0 0
    20737.01 0 0 0
    20777.374 0 0 0
    20784.312 0 0 0
    20766.222 0 0 0
    20709.396 0 0 0
    20635.576 0 0 0
    20592.862 0 0 0
    20631.797 0 0 0
    20577.383 0 0 0
    20531.936 0 0 0
    20556.07 0 0 0
    20537.72 0 0 0
    20541.681 0 0 0
    20613.925 0 0 0
    20653.754 0 0 0
    20651.078 0 0 0
    20575.308 0 0 0
    20564.694 0 0 0
    20540.64 0 0 0
    20463.727 0 0 0
    20454.664 0 0 0
    20447.675 0 0 0
    20419.857 0 0 0
    20456.209 0 0 0
    20475.724 0 0 0
    20442.975 0 0 0
    20407.495 0 0 0
    20382.498 0 0 0
    20376.956 0 0 0
    20435.623 0 0 0
    20479.817 0 0 0
    20481.869 0 0 0
    20476.085 0 0 0
    20446.179 0 0 0
    20378.225 0 0 0
    20376.252 0 0 0
    20366.804 0 0 0
    20331.096 0 0 0
    20348.924 0 0 0
    20348.638 0 0 0
    20310.026 0 0 0
    20363.928 0 0 0
    20393.184 0 0 0
    20369.806 0 0 0
    20378.278 0 0 0
    20326.435 0 0 0
    20182.775 0 0 0
    20224.068 0 0 0
    20279.105 0 0 0
    20328.894 0 0 0
    20295.395 0 0 0
    20255.363 0 0 0
    20216.055 0 0 0
    20304.716 0 0 0
    20310.102 0 0 0
    20194.366 0 0 0
    20193.215 0 0 0
    20168.339 0 0 0
    20104.035 0 0 0
    20139.88 0 0 0
    20179.974 0 0 0
    20218.336 0 0 0
    20226.119 0 0 0
    20193.216 0 0 0
    20114.031 0 0 0
    20166.294 0 0 0
    20203.048 0 0 0
    20216.323 0 0 0
    20142.881 0 0 0
    20098.109 0 0 0
    20087.844 0 0 0
    20108.24 0 0 0
    20106.74 0 0 0
    20081.155 0 0 0
    20100.726 0 0 0
    20113.067 0 0 0
    20117.348 0 0 0
    20095.228 0 0 0
    20071.577 0 0 0
    20046.491 0 0 0
    20017.97 0 0 0
    20051.201 0 0 0
    20142.923 0 0 0
    20131.728 0 0 0
    20088.916 0 0 0
    20019.439 0 0 0
    20090.802 0 0 0
    20105.751 0 0 0
    20068.5 0 0 0
    19994.74 0 0 0
    19983.731 0 0 0
    20025.158 0 0 0
    19999.333 0 0 0
    20009.55 0 0 0
    20045.472 0 0 0
    19978.626 0 0 0
    19944.07 0 0 0
    19937.554 0 0 0
    19958.462 0 0 0
    19961.772 0 0 0
    19953.5 0 0 0
    19981.507 0 0 0
    19983.038 0 0 0
    19962.037 0 0 0
    19911.6 0 0 0
    19890.064 0 0 0
    19893.636 0 0 0
    19940.389 0 0 0
    19910.272 0 0 0
    19835.85 0 0 0
    19876.308 0 0 0
    19904.32 0 0 0
    19930.394 0 0 0
    20020.553 0 0 0
    20013.779 0 0 0
    19946.389 0 0 0
    19917.08 0 0 0
    19903.42 0 0 0
    19899.139 0 0 0
    19888.785 0 0 0
    19863.973 0 0 0
    19832.318 0 0 0
    19816.947 0 0 0
    19835.897 0 0 0
    19869.564 0 0 0
    19862.028 0 0 0
    19839.306 0 0 0
    19815.745 0 0 0
    19843.247 0 0 0
    19896.621 0 0 0
    19956.17 0 0 0
    19965.827 0 0 0
    19952.983 0 0 0
    19926.178 0 0 0
    19889.67 0 0 0
    19884.375 0 0 0
    19881.237 0 0 0
    19803.813 0 0 0
    19820.035 0 0 0
    19869.945 0 0 0
    19852.84 0.0009067 20300.2777 20351.6983
    19897.339 0.0009046 20296.0023 20348.6744
    19951.244 0.0009022 20291.7298 20345.714
    19909.45 0.0009041 20287.46 20342.8211
    19919.627 0.0009036 20283.1931 20340.0005
    19930.44 0.0008967 20278.9291 20337.2575
    19836.844 0.0008671 20274.6679 20334.5974
    19851.241 0.0008564 20270.4098 20332.0269
    19894.994 0.0008545 20266.1545 20329.5523
    19858.02 0.0008561 20261.9023 20327.1814
    19848.211 0.0008565 20257.6528 20324.9222
    19853.177 0.0008563 20253.4064 20322.784
    19869.987 0.0008556 20249.1632 20320.777
    19942.8 0.0008524 20244.9229 20318.9122
    20003.234 0.0008499 20240.6859 20317.2023
    19929.033 0.000853 20236.4519 20315.661
    19894.947 0.0008545 20232.2212 20314.304
    19876.894 0.0008553 20227.9938 20313.1484
    19858.68 0.0008561 20223.7697 20312.2141
    19887.264 0.0008548 20219.5489 20311.5226
    19930.799 0.000853 20215.3316 20311.0989
    19963.875 0.0008515 20211.118 20310.9711
    19987.719 0.0008505 20206.9079 20311.1708
    19988.362 0.0008505 20202.7016 20311.7347
    19924.38 0.0008532 20198.4992 20312.7041
    19950.563 0.0008521 20194.3008 20314.1272
    19988.076 0.0008505 20190.1063 20316.06
    19961.357 0.0008516 20185.9163 20318.5693
    19970.324 0.0008513 20181.7304 20321.7351
    19999.189 0.00085 20177.5492 20325.6573
    20051.333 0.0008478 20173.3729 20330.4644
    20130.517 0.0008445 20169.2015 20336.3263
    20226.056 0.0008405 20165.0355 20343.4782
    20343.275 0.0008356 20160.8748 20352.2519
    20447.257 0.0008314 20156.72 20363.1265
    20545.351 0.0008274 20152.5712 20376.7958
    20638.565 0.0008237 20148.4287 20394.2616
    20782.868 0.000818 20144.2932 20416.9497
    20931.203 0.0008122 20140.1648 20446.8442
    21050.358 0.0008076 20136.0442 20486.6313
    21244.89 0.0008002 20131.9316 20539.8231
    21473.024 0.0007917 20127.8277 20610.8335
    21732.21 0.0007823 20123.7331 20704.9577
    21939.145 0.0007749 20119.6485 20828.2096
    22127.745 0.0007683 20115.5743 20987.3588
    22305.986 0.0007621 20111.5115 21187.8354
    22601.63 0.0007522 20107.461 21435.2783
    22899.318 0.0007424 20103.4234 21733.457
    23131.731 0.0007349 20099.4 22082.1487
    23338.681 0.0007284 20095.3917 22478.3964
    23585.413 0.0007208 20091.3997 22914.0705
    23935.186 0.0007103 20087.4251 23375.3796
    24220.311 0.0007019 20083.4696 23842.0739
    24465.959 0.0006949 20079.5343 24286.8596
    24658.604 0.0006894 20075.6209 24675.7264
    24717.373 0.0006878 20071.7314 24970.6477
    24727.624 0.0006875 20067.8672 25136.1987
    24697.782 0.0006883 20064.0308 25149.3526
    24650.202 0.0006897 20060.2241 25007.7219
    24556.573 0.0006923 20056.4495 24730.5027
    24378.112 0.0006974 20052.7094 24351.3681
    24194.127 0.0007027 20049.0067 23908.4955
    23946.968 0.0007099 20045.3445 23437.0857
    23580.027 0.000721 20041.7256 22965.9317
    23164.274 0.0007339 20038.1536 22516.7398
    22763.152 0.0007468 20034.6322 22104.6031
    22405.827 0.0007587 20031.1652 21738.7799
    22088.484 0.0007949 20027.7568 21423.5443
    21773.516 0.0008267 20024.4117 21159.1044
    21450.523 0.0008391 20021.1344 20942.5924
    21258.108 0.0008467 20017.9302 20769.0715
    21084.628 0.0008537 20014.8048 20632.4792
    20907.743 0.0008609 20011.7638 20526.4231
    20835.548 0.0008639 20008.8137 20444.7828
    20783.398 0.0008661 20005.9611 20382.1001
    20738.661 0.000868 20003.2132 20333.7779
    20698.993 0.0008696 20000.5774 20296.1256
    20663.244 0.0008711 19998.0621 20266.302
    20632.689 0.0008724 19995.6754 20242.1954
    20558.777 0.0008755 19993.4269 20222.2844
    20504.307 0.0008779 19991.3262 20205.4987
    20488.78 0.0008785 19989.3833 20191.0987
    20509.168 0.0008777 19987.6093 20178.5785
    20534.896 0.0008766 19986.0155 20167.5915
    20562.315 0.0008754 19984.6143 20157.8986
    20566.678 0.0008752 19983.418 20149.3313
    20577.035 0.0008748 19982.4406 20141.7681
    20599.714 0.0008738 19981.6964 20135.1192
    20618.344 0.000873 19981.2 20129.3159
    20655.298 0.0008714 19980.9677 20124.3059
    20718.581 0.0008688 19981.0157 20120.0481
    20735.034 0.0008681 19981.3617 20116.511
    20741.568 0.0008678 19982.0239 20113.6705
    20740.178 0.0008679 19983.0216 20111.5091
    20751.199 0.0008674 19984.3746 20110.0146
    20782.238 0.0008661 19986.1042 20109.1801
    20838.333 0.0008638 19988.2325 20109.0027
    20830.524 0.0008641 19990.782 20109.4832
    20833.33 0.000864 19993.7771 20110.6266
    20855.185 0.0008631 19997.2423 20112.4403
    20910.789 0.0008608 20001.2038 20114.9352
    20957.931 0.0008589 20005.6884 20118.1244
    20992.216 0.0008575 20010.7243 20122.0244
    21017.108 0.0008565 20016.3401 20126.6527
    21026.801 0.0008411 20022.5663 20132.0304
    21018.967 0.00081 20029.4341 20138.1799
    21054.496 0.0008074 20036.9752 20145.1255
    21117.37 0.000805 20045.2233 20152.8938
    21209.684 0.0008015 20054.2122 20161.5128
    21184.121 0.0008025 20063.9777 20171.0124
    21191.998 0.0008022 20074.5554 20181.4238
    21241.321 0.0008003 20085.983 20192.78
    21263.959 0.0007995 20098.2987 20205.1155
    21299.077 0.0007982 20111.5414 20218.4658
    21348.314 0.0007963 20125.7514 20232.8682
    21283.36 0.0007987 20140.9693 20248.3606
    21286.678 0.0007986 20157.2368 20264.9825
    21362.94 0.0007958 20174.5965 20282.7744
    21354.96 0.000796 20193.0915 20301.7778
    21394.362 0.0007946 20212.7651 20322.0346
    21482.056 0.0007914 20233.6622 20343.5883
    21541.483 0.0007892 20255.8274 20366.483
    21578.82 0.0007878 20279.306 20390.7629
    21593.839 0.0007873 20304.1435 20416.4732
    21535.12 0.0007894 20330.3856 20443.6595
    21554.368 0.0007887 20358.0784 20472.3675
    21646.606 0.0007853 20387.2676 20502.6432
    21703.614 0.0007833 20417.9992 20534.533
    21742.614 0.0007819 20450.3188 20568.0829
    21765.857 0.000781 20484.2717 20603.3388
    21814.733 0.0007793 20519.903 20640.3468
    21833.56 0.0007786 20557.2567 20679.1521
    21827.85 0.0007788 20596.3766 20719.7994
    21878.51 0.000777 20637.3051 20762.3326
    21927.535 0.0007753 20680.0842 20806.7955
    21973.434 0.0007737 20724.7535 20853.2294
    21980.954 0.0007734 20771.353 20901.6762
    22029.433 0.0007717 20819.92 20952.1755
    22107.718 0.000769 20870.4896 21004.7648
    22110.286 0.0007689 20923.0972 21059.4821
    22130.308 0.0007682 20977.773 21116.3606
    22166.453 0.0007669 21034.5482 21175.4344
    22236.563 0.0007645 21093.4492 21236.7334
    22307.093 0.0007621 21154.5011 21300.3943
    22371.976 0.0007599 21217.725 21366.2263
    22354.617 0.0007605 21283.1408 21434.3613
    22419.859 0.0007583 21350.764 21504.8193
    22534.315 0.0007544 21420.6065 21577.6171
    22495.126 0.0007557 21492.6782 21652.7699
    22459.987 0.0007569 21566.9835 21730.2876
    22435.262 0.0007577 21643.5241 21810.178
    22491.924 0.0007558 21722.2965 21892.4443
    22546.28 0.000754 21803.2945 21977.0871
    22597.629 0.0007523 21886.5073 22064.1031
    22635.309 0.000751 21971.9178 22153.4835
    22660.452 0.0007502 22059.5067 22245.2177
    22676.408 0.0007497 22149.2478 22339.2889
    22686.037 0.0007494 22241.1113 22435.6774
    22767.212 0.0007467 22335.061 22534.3582
    22884.287 0.0007429 22431.0577 22635.3036
    22912.48 0.000742 22529.0544 22738.4799
    22984.119 0.0007396 22629.0006 22843.8502
    23068.59 0.0007369 22730.8396 22951.373
    23043.003 0.0007377 22834.5092 23061.0025
    22996.298 0.0007393 22939.9418 23172.6889
    22958.083 0.0007405 23047.0636 23286.3778
    23068.969 0.0007369 23155.7971 23402.0129
    23132.222 0.0007527 23266.0577 23519.5327
    23161.035 0.0007772 23377.7551 23638.8722
    23148.34 0.0007776 23490.7934 23759.9632
    23219.743 0.0007752 23605.0731 23882.7367
    23331.599 0.0007715 23720.4872 24007.1192
    23399.09 0.0007693 23836.9243 24133.0361
    23516.52 0.0007654 23954.2684 24260.4123
    23647.454 0.0007612 24072.3964 24389.1699
    23699.793 0.0007595 24191.1825 24519.2329
    23723.788 0.0007587 24310.4967 24650.5273
    23734.191 0.0007584 24430.2013 24782.9771
    23752.016 0.0007578 24550.1576 24916.5133
    23785.429 0.0007568 24670.2202 25051.068
    23835.046 0.0007552 24790.2422 25186.582
    23926.021 0.0007523 24910.0715 25323.0018
    24033.315 0.000749 25029.553 25460.2845
    24155.955 0.0007452 25148.5289 25598.4003
    24313.221 0.0007404 25266.8382 25737.3356
    24441.644 0.0007365 25384.3192 25877.1011
    24559.339 0.0007329 25500.8052 26017.7347
    24690.071 0.000729 25616.1306 26159.3185
    24883.163 0.0007234 25730.128 26301.9958
    25112.071 0.0007168 25842.6262 26445.9951
    25372.337 0.0007094 25953.4583 26592.6981
    25645.861 0.0007019 26062.4528 26740.6318
    25938.527 0.0006939 26169.4417 26891.6617
    26284.725 0.0006848 26274.2557 27047.0582
    26657.555 0.0006752 26376.7277 27208.6908
    27067.743 0.000665 26476.6907 27379.2489
    27577.67 0.0006527 26573.9812 27562.5128
    28077.217 0.0006411 26668.439 27763.6453
    28597.971 0.0006294 26759.9034 27989.4708
    29211.038 0.0006162 26848.2193 28248.6979
    29887.271 0.0006023 26933.2351 28551.9949
    30602.168 0.0005882 27014.8031 28911.8329
    31365.868 0.0005739 27092.7796 29342.0172
    32216.603 0.0005588 27167.0239 29856.8198
    33059.551 0.0005396 27237.4063 30469.714
    33769.415 0.0005084 27303.7984 31191.7007
    34604.503 0.0004913 27366.0769 32029.3689
    35499.892 0.0004789 27424.1287 32982.8134
    36444.168 0.0004665 27477.8426 34043.5454
    37231.835 0.0004566 27527.1206 35192.4924
    37923.555 0.0004483 27571.8673 36398.03
    38487.706 0.0004417 27611.9951 37614.0381
    38912.518 0.0004369 27647.4266 38778.3464
    39228.446 0.0004334 27678.0922 39813.0729
    39361.808 0.0004319 27703.9287 40630.0683
    39163.816 0.0004341 27724.8821 41144.8432
    38822.934 0.0004379 27740.9116 41298.0523
    38374.318 0.000443 27751.976 41075.3226
    37819.786 0.0004495 27758.0511 40512.6988
    37231.542 0.0004566 27759.1212 39683.6877
    36638.101 0.000464 27755.1725 38677.0877
    35908.431 0.0004735 27746.209 37578.2003
    35080.275 0.0004846 27732.2396 36458.861
    34100.346 0.0004986 27713.2837 35374.6953
    33218.838 0.0005118 27689.3676 34365.931
    32403.411 0.0005247 27660.5277 33459.252
    31684.126 0.0005366 27626.8126 32669.8101
    31003.515 0.0005484 27588.2731 32003.2731
    30378.412 0.0005596 27544.9737 31457.9901
    29860.363 0.0005693 27496.9848 31027.2635
    29550.498 0.0005753 27444.3868 30701.6552
    29395.456 0.0005783 27387.2663 30471.1875
    29474.753 0.0005768 27325.7174 30327.3459
    29834.231 0.0005698 27259.8422 30264.8216
    30367.303 0.0005598 27189.7501 30282.986
    31135.843 0.000546 27115.5577 30387.1066
    32071.108 0.0005302 27037.3867 30589.2983
    33132.931 0.0005131 26955.365 30909.1592
    34382.785 0.0004945 26869.6264 31373.9624
    35828.428 0.0004746 26780.3096 32018.2099
    37398.068 0.0004547 26687.559 32882.3244
    39135.47 0.0004344 26591.5228 34010.2513
    41122.527 0.0004135 26492.352 35445.8374
    43220.081 0.0003934 26390.2047 37228.0133
    45436.865 0.0003742 26285.2388 39384.9628
    47714.684 0.0003564 26177.6165 41927.8875
    50124.167 0.0003392 26067.502 44843.5473
    52759.576 0.0003223 25955.0613 48089.0308
    54884.298 0.0003098 25840.4631 51584.6323
    56838.07 0.0002991 25723.8747 55207.7271
    58643.375 0.0002899 25605.4658 58786.7151
    60118.729 0.0002828 25485.4064 62097.7853
    61270.932 0.0002775 25363.8651 64871.9314
    61952.422 0.0002744 25241.012 66823.5829
    61834.367 0.0002749 25117.0144 67707.5996
    61338.106 0.0002772 24992.0391 67390.2848
    60408.851 0.0002814 24866.2492 65896.5326
    58924.117 0.0002885 24739.8099 63400.6642
    57209.346 0.0002972 24612.8802 60167.5641
    55247.619 0.0003077 24485.6184 56482.7323
    52672.323 0.0003229 24358.1788 52603.5395
    49954.99 0.0003404 24230.7123 48738.3063
    47140.209 0.0003607 24103.3677 45043.4818
    44144.035 0.0003853 23976.2876 41628.198
    41153.088 0.0004133 23849.6128 38560.5507
    38203.189 0.0004451 23723.4775 35873.8702
    35700.717 0.0004765 23598.0125 33573.0287
    33351.963 0.0005175 23473.3452 31640.938
    31156.742 0.0005757 23349.5959 30045.1046
    29329.454 0.000614 23226.8809 28743.8473
    27796.99 0.0006477 23105.3113 27691.7298
    26630.826 0.0006759 22984.9917 26843.8582
    25705.39 0.0007004 22866.0237 26158.9158
    24951.88 0.0007214 22748.5026 25600.9485
    24404.547 0.0007376 22632.5157 25140.0948
    23926.368 0.0007523 22518.1486 24752.5364
    23486.27 0.0007664 22405.4783 24419.9192
    23089.328 0.0007796 22294.5784 24128.5183
    22773.11 0.0007904 22185.5154 23868.3196
    22509.141 0.0007997 22078.3507 23632.1512
    22304.877 0.000807 21973.1406 23414.9389
    22146.099 0.0008128 21869.9363 23213.1062
    21985.043 0.0008188 21768.7824 23024.1154
    21817.696 0.000825 21669.7193 22846.1399
    21728.51 0.0008284 21572.7814 22677.8314
    21624.563 0.0008324 21477.9989 22518.1644
    21498 0.0008373 21385.3963 22366.3321
    21425.437 0.0008401 21294.9947 22221.6815
    21346.179 0.0008432 21206.8079 22083.666
    21256.442 0.0008468 21120.8483 21951.8229
    21170.27 0.0008502 21037.1215 21825.7494
    21108.374 0.0008527 20955.63 21705.0935
    21073.61 0.0008542 20876.3723 21589.543
    20977.07 0.0008581 20799.3428 21478.8191
    20898.58 0.0008613 20724.5319 21372.6709
    20841.425 0.0008637 20651.9273 21270.8718
    20761.509 0.000867 20581.5123 21173.2147
    20683.988 0.0008702 20513.2688 21079.5115
    20609.392 0.0008734 20447.1732 20989.5868
    20562.927 0.0008754 20383.2019 20903.2809
    20525.175 0.000877 20321.3265 20820.4429
    20496.046 0.0008782 20261.5173 20740.9332
    20440.479 0.0008806 20203.7425 20664.6206
    20409.142 0.0008819 20147.9676 20591.3809
    20400.691 0.000882 20094.1565 20521.0967
    20270.365 0.0008544 20042.2719 20453.6568
    20189.353 0.000842 19992.2745 20388.955
    20156.097 0.0008434 19944.1237 20326.8896
    20169.851 0.0008428 19897.7776 20267.363
    20145.306 0.0008439 19853.1938 20210.282
    20086.626 0.0008463 19810.3283 20155.5561
    20074.704 0.0008468 19769.1369 20103.0983
    20069.922 0.000847 19729.5749 20052.8249
    20069.426 0.0008471 19691.5966 20004.6543
    20007.289 0.0008497 19655.1567 19958.5079
    19933.585 0.0008528 19620.2089 19914.3091
    19850.498 0.0008564 19586.7076 19871.9839
    19781.439 0.0008594 19554.6068 19831.4605
    19760.478 0.0008603 19523.8607 19792.669
    19779.178 0.0008595 19494.4238 19755.5418
    19788.35 0.0008591 19466.2509 19720.0128
    19792.648 0.0008589 19439.2971 19686.018
    19785.054 0.0008592 19413.5184 19653.4956
    19646.746 0.0008653 19388.8709 19622.385
    19563.643 0.000869 19365.3117 19592.6281
    19529.467 0.0008705 19342.7983 19564.168
    19578.058 0.0008683 19321.2892 19536.9497
    19588.112 0.0008679 19300.7436 19510.9198
    19562.941 0.000869 19281.1215 19486.0267
    19461.018 0.0008736 19262.384 19462.2206
    19409.5 0.0008758 19244.493 19439.4528
    19393.958 0.0008766 19227.4111 19417.6767
    19369.084 0.0008777 19211.1025 19396.8473
    19343.536 0.0008789 19195.5317 19376.9206
    19320.266 0.0008799 19180.6648 19357.8548
    19324.753 0.0008797 19166.4686 19339.6092
    19327.49 0.0008796 19152.911 19322.1447
    19322.177 0.0008798 19139.961 19305.4235
    19254.128 0.0008829 19127.5887 19289.4097
    19195.543 0.0008856 19115.7651 19274.0682
    19155.097 0.0008875 19104.4623 19259.3657
    19214.216 0.0008848 19093.6534 19245.27
    19221.914 0.0008844 19083.3128 19231.7505
    19194.969 0.0008857 19073.4154 19218.7774
    19153.51 0.0008876 19063.9374 19206.3227
    19141.957 0.0008881 19054.8562 19194.3593
    19149.727 0.0008877 19046.1498 19182.8612
    19164.069 0.0008871 19037.7972 19171.8039
    19093.753 0.0008903 19029.7784 19161.1637
    18981.934 0.0008956 19022.0744 19150.9182
    18928.233 0.0008981 19014.667 19141.0458
    18927.305 0.0008982 19007.5386 19131.5262
    18959.477 0.0008966 19000.673 19122.34
    19009.128 0.0008943 18994.0541 19114.9863
    19002.233 0.0008946 18987.6673 19106.4153
    18960.178 0.0008966 18981.4983 19098.1248
    18895.821 0.0008997 18975.5336 19090.0992
    18865.843 0.0009011 18969.7603 19082.3232
    18864.962 0.0009012 18964.1667 19074.7827
    18922.181 0.0008984 18958.7411 19067.4643
    18937.037 0.0008977 18953.4728 19060.355
    18931.824 0.000898 18948.3516 19053.443
    18935.429 0.0008978 18943.3679 19046.7168
    18859.692 0.0009014 18938.5126 19040.1655
    18753.625 0.0009065 18933.7772 19033.7791
    18690.818 0.0009095 18929.1536 19027.5478
    18714.277 0.0009084 18924.6344 19021.4628
    18756.363 0.0009126 18920.2124 19015.5154
    18696.083 0.0009511 18915.8809 19009.6976
    18663.447 0.0009645 18911.6337 19004.0019
    18651.94 0.0009651 18907.4651 18998.4212
    18676.518 0.0009638 18903.3695 18992.9487
    18732.26 0.0009609 18899.3417 18987.5783
    18786.827 0.0009581 18895.377 18982.3039
    18780.468 0.0009584 18891.471 18977.1201
    18782.03 0.0009584 18887.6194 18972.0216
    18782.38 0.0009583 18883.8183 18967.0037
    18765.005 0.0009592 18880.0643 18962.0617
    18691.625 0.000963 18876.3538 18957.1914
    18617.665 0.0009668 18872.6837 18952.3887
    18625.899 0.0009664 18869.051 18947.6498
    18606.974 0.0009674 18865.4533 18942.9714
    18590.231 0.0009683 18861.8878 18938.35
    18618.565 0.0009667 18858.3523 18933.7827
    18654.664 0.0009649 18854.8445 18929.2665
    18663.93 0.0009644 18851.3625 18924.7987
    18573.646 0.0009691 18847.9046 18920.3769
    18548.204 0.0009704 18844.4688 18915.9986
    18564.445 0.0009696 18841.0536 18911.6617
    18638.888 0.0009657 18837.6577 18907.3642
    18646.042 0.0009654 18834.2796 18903.104
    18636.599 0.0009658 18830.9182 18898.8795
    18647.734 0.0009652 18827.5721 18894.6889
    18596.028 0.000968 18824.2404 18890.5305
    18531.376 0.0009713 18820.9221 18886.4032
    18489.874 0.0009735 18817.6165 18882.3054
    18481.033 0.0009739 18814.3226 18878.2359
    18483.627 0.0009738 18811.0397 18874.1934
    18489.202 0.0009735 18807.7672 18870.1769
    18474.712 0.0009743 18804.5042 18866.1852
    18462.033 0.000975 18801.2503 18862.2175
    18470.567 0.0009746 18798.005 18858.2728
    18431.672 0.0009766 18794.7678 18854.3502
    18419.64 0.0009772 18791.5383 18850.449
    18512.245 0.0009723 18788.3159 18846.5683
    18462.511 0.000946 18785.1005 18842.7075
    18395.737 0.0009241 18781.8916 18838.8658
    18384.041 0.0009247 18778.6889 18835.0429
    18408.953 0.0009235 18775.4922 18831.2378
    18423.448 0.0009227 18772.3011 18827.4502
    18390.287 0.0009244 18769.1155 18823.6795
    18399.7 0.0009239 18765.9352 18819.9252
    18421.459 0.0009229 18762.76 18816.1869
    18447.128 0.0009216 18759.5896 18812.4641
    18395.616 0.0009241 18756.424 18808.7564
    18339.418 0.000927 18753.263 18805.0635
    18313.179 0.0009283 18750.1064 18801.3848
    18271.514 0.0009304 18746.9542 18797.7202
    18240.08 0.000932 18743.8062 18794.0692
    18237.656 0.0009321 18740.6624 18790.4317
    18246.307 0.0009317 18737.5227 18786.8071
    18268.977 0.0009305 18734.3869 18783.1953
    18315.451 0.0009282 18731.255 18779.596
    18241.095 0.0009319 18728.127 18776.009
    18192.462 0.0009345 18725.0028 18772.4339
    18242.02 0.0009319 18721.8823 18768.8706
    18280.851 0.00093 18718.7656 18765.3188
    18283.122 0.0009298 18715.6525 18761.7784
    18219.935 0.000933 18712.543 18758.249
    18215.344 0.0009333 18709.4371 18754.7305
    18204.289 0.0009338 18706.3347 18751.2228
    18162.435 0.000936 18703.2359 18747.7255
    18176.37 0.0009353 18700.1405 18744.2387
    18190.839 0.0009345 18697.0488 18740.7621
    18189.928 0.0009346 18693.9604 18737.2954
    18162.973 0.0009359 18690.8754 18733.8386
    18147.948 0.0009367 18687.7939 18730.3916
    18160.092 0.0009361 18684.7157 18726.9541
    18145.928 0.0009369 18681.6411 18723.5261
    18127.541 0.0009378 18678.5697 18720.1073
    18108.436 0.0009388 18675.5018 18716.6977
    18129.607 0.0009377 18672.4372 18713.2971
    18148.222 0.0009367 18669.376 18709.9055
    18154.263 0.0009364 18666.3181 18706.5226
    18168.227 0.0009357 18663.2636 18703.1485
    18174.85 0.0009354 18660.2124 18699.7829
    18168.725 0.0009357 18657.1646 18696.4258
    18188.234 0.0009347 18654.1201 18693.077
    18160.259 0.0009361 18651.0788 18689.7364
    18057.665 0.0009414 18648.041 18686.404
    18068.991 0.0009408 18645.0065 18683.0797
    18076.579 0.0009404 18641.9753 18679.7633
    18062.107 0.0009412 18638.9473 18676.4547
    18046.434 0.000942 18635.9227 18673.154
    18030.504 0.0009429 18632.9015 18669.861
    18014.374 0.0009437 18629.8835 18666.5756
    17990.201 0.0009449 18626.8689 18663.2977
    17978.687 0.0009456 18623.8575 18660.0272
    17985.006 0.0009452 18620.8495 18656.7641
    18021.308 0.0009433 18617.8447 18653.5083
    18043.531 0.0009422 18614.8433 18650.2598
    18044.691 0.0009421 18611.8452 18647.0183
    18035.694 0.0009426 18608.8504 18643.784
    17998.113 0.0009445 18605.8588 18641.2849
    17925.565 0.0009484 18602.8706 18638.0659
    17895.018 0.00095 18599.8857 18634.8538
    17893.681 0.0009501 18596.9041 18631.6485
    17924.929 0.0009484 18593.9258 18628.45
    17927.808 0.0009834 18590.9507 18625.2581
    17924.353 0.0010042 18587.9791 18622.0729
    17914.994 0.0010047 18585.0107 18618.8943
    17902.5 0.0010054 18582.0456 18615.7222
    17936.901 0.0010035 18579.0839 18612.5905
    18024.565 0.0009987 18576.1253 18609.4313
    18035.426 0.000998 18573.1701 18606.2785
    18030.886 0.0009983 18570.2183 18603.132
    18011.806 0.0009994 18567.2698 18599.9918
    18003.8 0.0009998 18564.3245 18596.8578
    17957.961 0.0010023 18561.3825 18593.7299
    17871.767 0.0010072 18558.4439 18590.6083
    17854.309 0.0010081 18555.5086 18587.4927
    17883.446 0.0010065 18552.5766 18584.3831
    17959.648 0.0010023 18549.6479 18581.2795
    17946.398 0.001003 18546.7225 18578.1818
    17947.143 0.001003 18543.8004 18575.0901
    17961.593 0.0010021 18540.8817 18572.0042
    17907.049 0.0010052 18537.9662 18568.9241
    17873.73 0.001007 18535.0541 18565.8498
    17862.104 0.0010077 18532.1453 18562.7813
    17941.295 0.0010033 18529.2398 18559.7186
    17975.746 0.0010014 18526.3376 18556.6614
    17968.808 0.0010018 18523.4387 18553.6099
    17971.125 0.0010016 18520.5432 18550.5641
    17928.022 0.001004 18517.651 18547.5238
    17847.349 0.0010086 18514.7621 18544.4891
    17871.214 0.0010072 18511.8766 18541.4599
    17887.924 0.0010063 18508.9943 18538.4361
    17897.927 0.0010057 18506.1154 18535.4178
    17895.994 0.0010058 18503.2398 18532.4049
    17880.192 0.0010067 18500.3675 18529.3974
    17856.808 0.001008 18497.4986 18526.3952
    17916.482 0.0010047 18494.633 18523.3985
    17923.786 0.0010042 18491.7708 18520.407
    17891.954 0.001006 18488.9118 18517.4208
    17920.409 0.0010044 18486.0562 18514.4398
    17882.051 0.0009852 18483.204 18511.4642
    17798.204 0.0009551 18480.355 18508.4936
    17819.863 0.000954 18477.5094 18505.5282
    17843.384 0.0009527 18474.6672 18502.5681
    17866.631 0.0009515 18471.8282 18499.613
    17867.981 0.0009514 18468.9927 18496.6631
    17858.85 0.0009519 18466.1604 18493.7182
    17847.333 0.0009525 18463.3316 18490.7784
    17897.244 0.0009498 18460.506 18487.8437
    17847.477 0.0009525 18457.6839 18484.914
    17738.072 0.0009584 18454.865 18481.9893
    17746.211 0.000958 18452.0495 18479.0695
    17730.07 0.0009588 18449.2374 18476.1547
    17705.482 0.0009602 18446.4286 18473.2449
    17758.44 0.0009573 18443.6231 18470.34
    17774.549 0.0009564 18440.8211 18467.4401
    17769.191 0.0009567 18438.0224 18464.545
    17789.936 0.0009556 18435.227 18461.6547
    17778.377 0.0009562 18432.4351 18458.7694
    17752.562 0.0009576 18429.6465 18455.8888
    17777.93 0.0009563 18426.8611 18453.0131
    17795.148 0.0009553 18424.0793 18450.1422
    17800.06 0.0009551 18421.3008 18447.2761
    17752.356 0.0009576 18418.5255 18444.4147
    17716.129 0.0009596 18415.7537 18441.5581
    17693.277 0.0009608 18412.9853 18438.7728
    17714.16 0.0009597 18410.2202 18435.9258
    17727.365 0.000959 18407.4586 18433.0836
    17733.1 0.0009587 18404.7003 18430.246
    17719.846 0.0009594 18401.9454 18427.4131
    17723.313 0.0009592 18399.1938 18424.5848
    17733.615 0.0009586 18396.4456 18421.7613
    17729.235 0.0009589 18393.7009 18418.9425
    17695.446 0.0009607 18390.9595 18416.1283
    17653.678 0.000963 18388.2216 18413.3187
    17655.138 0.0009629 18385.4869 18410.5136
    17691.878 0.0009609 18382.7556 18407.7132
    17740.831 0.0009583 18380.0278 18404.9175
    17758.184 0.0009573 18377.3035 18402.1263
    17741.055 0.0009582 18374.5824 18399.3397
    17719.77 0.0009594 18371.8647 18396.5576
    17762.321 0.0009571 18369.1505 18393.7802
    17771.312 0.0009566 18366.4397 18391.0072
    17746.725 0.0009579 18363.7323 18388.2389
    17642.214 0.0009636 18361.0283 18385.475
    17644.688 0.0009635 18358.3276 18382.7156
    17679.097 0.0009616 18355.6303 18379.9608
    17636.175 0.0009639 18352.9365 18377.2104
    17643.304 0.0009635 18350.2462 18374.4646
    17660.143 0.0009626 18347.5592 18371.7232
    17624.706 0.0009645 18344.8757 18368.9864
    17604.104 0.0009657 18342.1955 18366.254
    17599.778 0.0009659 18339.5187 18363.526
    17634.214 0.000964 18336.8454 18360.8025
    17672.31 0.000962 18334.1755 18358.0835
    17698.538 0.0009605 18331.5091 18355.3689
    17674.903 0.0009618 18328.846 18352.6588
    17642.481 0.0009636 18326.1864 18349.9531
    17610.278 0.0009654 18323.5302 18350.3616
    17591.244 0.0009664 18320.8776 18347.6706
    17591.393 0.0009664 18318.2283 18344.984
    17596.369 0.0009744 18315.5824 18342.3018
    17592.92 0.0010126 18312.9399 18339.624
    17613.11 0.001022 18310.3009 18336.9506
    17641.104 0.0010203 18307.6654 18334.2817
    17666.369 0.0010189 18305.0333 18331.6173
    17651.346 0.0010198 18302.4047 18328.9571
    17639.452 0.0010205 18299.7794 18326.3013
    17680.881 0.0010181 18297.1576 18323.65
    17699.251 0.001017 18294.5393 18321.003
    17703.988 0.0010167 18291.9245 18318.3604
    17691.31 0.0010175 18289.313 18315.7222
    17643.708 0.0010202 18286.7051 18313.0884
    17595.048 0.001023 18284.1006 18310.4589
    17575.17 0.0010242 18281.4996 18308.0605
    17584.639 0.0010236 18278.9021 18305.4402
    17618.581 0.0010216 18276.308 18302.8243
    17694.499 0.0010173 18273.7173 18300.2126
    17672.903 0.0010185 18271.1302 18297.6055
    17639.588 0.0010204 18268.5464 18295.0026
    17650.219 0.0010198 18265.9663 18292.4041
    17612.347 0.001022 18263.3895 18289.8099
    17581.433 0.0010238 18260.8163 18287.2202
    17601.835 0.0010226 18258.2465 18284.6347
    17655.2 0.0010196 18255.6802 18282.0535
    17686.736 0.0010177 18253.1173 18279.4768
    17644.727 0.0010201 18250.5581 18276.9044
    17676.921 0.0010183 18248.0023 18274.3363
    17701.58 0.0010168 18245.4499 18271.7726
    17665.428 0.0010189 18242.9011 18269.2132
    17662.464 0.0010191 18240.3557 18266.6582
    17659.913 0.0010192 18237.8139 18264.1075
    17640.551 0.0010204 18235.2756 18261.5611
    17647.049 0.00102 18232.7407 18259.0191
    17641.116 0.0010203 18230.2094 18256.4813
    17595.984 0.001023 18227.6815 18253.9479
    17619.709 0.0010216 18225.1571 18251.4189
    17650.127 0.0010198 18222.6364 18249.2723
    17663.753 0.001019 18220.1191 18246.7525
    17668.748 0.0010188 18217.6052 18244.2369
    17650.789 0.0010067 18215.0949 18241.7258
    17590.752 0.0009723 18212.5882 18239.2189
    17548.138 0.0009687 18210.085 18236.7165
    17534.427 0.0009695 18207.5852 18234.2183
    17569.629 0.0009676 18205.089 18231.7245
    17583.161 0.0009668 18202.5963 18229.235
    17594.952 0.0009662 18200.1072 18226.7499
    17610.736 0.0009653 18197.6216 18224.2691
    17621.087 0.0009648 18195.1396 18221.7927
    17609.771 0.0009654 18192.661 18219.3206
    17561.517 0.000968 18190.186 18216.8528
    17578.067 0.0009671 18187.7146 18214.3894
    17573.885 0.0009674 18185.2467 18211.9304
    17516.532 0.0009705 18182.7823 18209.4757
    17556.155 0.0009683 18180.3214 18207.0253
    17593.786 0.0009663 18177.8642 18204.5793
    17604.512 0.0009657 18175.4104 18202.1377
    17621.489 0.0009647 18172.9602 18199.7004
    17598.836 0.000966 18170.5137 18197.2675
    17511.349 0.0009708 18168.0706 18194.839
    17592.911 0.0009663 18165.6311 18192.4148
    17642.217 0.0009636 18163.1952 18189.9951
    17608.8 0.0009654 18160.7628 18187.5796
    17559.65 0.0009681 18158.334 18185.1686
    17527.033 0.0009699 18155.9088 18182.762
    17521.838 0.0009702 18153.4871 18180.3597
    17530.863 0.0009697 18151.069 18177.9618
    17538.752 0.0009693 18148.6545 18175.5683
    17542.841 0.000969 18146.2435 18173.1792
    17539.608 0.0009692 18143.8362 18170.7946
    17527.238 0.0009699 18141.4324 18168.4143
    17503.082 0.0009713 18139.0321 18166.0383
    17495.517 0.0009717 18136.6355 18163.6668
    17502.934 0.0009713 18134.2425 18161.2998
    17528.666 0.0009698 18131.8531 18158.9372
    17554.002 0.0009684 18129.4673 18156.5791
    17554.721 0.0009684 18127.085 18154.2253
    17523.343 0.0009701 18124.7064 18151.876
    17540.052 0.0009692 18122.3313 18149.5311
    17533.217 0.0009696 18119.96 18147.1908
    17492.636 0.0009718 18117.5922 18144.8549
    17550.869 0.0009686 18115.2279 18142.5234
    17558.717 0.0009682 18112.8674 18140.1964
    17498.164 0.0009715 18110.5104 18137.8739
    17429.886 0.0009753 18108.157 18135.5558
    17415.745 0.0009761 18105.8072 18133.2422
    17465.992 0.0009733 18103.4611 18130.9331
    17455.826 0.0009739 18101.1185 18128.6285
    17462.582 0.0009735 18098.7796 18126.3284
    17491.361 0.0009719 18096.4443 18124.0328
    17457.671 0.0009738 18094.1128 18121.7419
    17445.1 0.0009745 18091.7847 18119.4554
    17457.962 0.0009738 18089.4603 18117.1734
    17511.162 0.0009708 18087.1397 18114.896
    17507.886 0.000971 18084.8225 18112.6231
    17443.263 0.0009746 18082.5092 18110.3549
    17455.204 0.0009739 18080.1993 18108.0911
    17460.579 0.0009736 18077.8932 18105.832
    17458.133 0.0009738 18075.5906 18103.5774
    17399.246 0.0009771 18073.2918 18101.3274
    17406.914 0.0009766 18070.9965 18099.082
    17481.089 0.0009726 18068.705 18096.8413
    17443.471 0.0010125 18066.417 18094.6051
    17437.612 0.0010322 18064.1327 18092.3735
    17462.335 0.0010308 18061.8522 18090.1467
    17470.668 0.0010303 18059.5753 18087.9245
    17460.118 0.0010309 18057.302 18085.7069
    17433.827 0.0010325 18055.0325 18083.4941
    17503.092 0.0010284 18052.7665 18081.2858
    17545.545 0.0010259 18050.5043 18079.0823
    17562.351 0.0010249 18048.2457 18077.345
    17534.122 0.0010266 18045.9909 18075.1519
    17510.171 0.0010279 18043.7397 18072.9634
    17489.78 0.0010292 18041.4921 18070.7795
    17464.24 0.0010307 18039.2484 18068.6006
    17452.68 0.0010314 18037.0081 18066.4263
    17455.298 0.0010312 18034.7717 18064.2568
    17507.003 0.0010281 18032.5389 18062.0921
    17522.466 0.0010273 18030.3099 18059.9323
    17508.989 0.0010281 18028.0844 18057.7771
    17510.462 0.0010279 18025.8628 18055.627
    17467.012 0.0010305 18023.6448 18053.4816
    17393.103 0.0010349 18021.4306 18051.3411
    17399.436 0.0010345 18019.2201 18049.2215
    17453.182 0.0010313 18017.0132 18047.0907
    17534.808 0.0010266 18014.8099 18044.9647
    17501.853 0.0010285 18012.6105 18042.8438
    17519.293 0.0010274 18010.4149 18040.728
    17566.41 0.0010247 18008.2229 18038.617
    17521.307 0.0010274 18006.0346 18036.511
    17475.894 0.00103 18003.8501 18034.41
    17436.089 0.0010324 18001.6694 18032.314
    17458.261 0.001031 17999.4923 18030.223
    17478.552 0.0010299 17997.3189 18028.137
    17493.011 0.001029 17995.1492 18026.056
    17463.969 0.0010307 17992.9834 18023.9803
    17492.835 0.001029 17990.8212 18021.9095
    17551.324 0.0010256 17988.6628 18019.8439
    17528.766 0.0010269 17986.5082 18017.7835
    17502.38 0.0010284 17984.3573 18015.7282
    17467.971 0.001026 17982.2102 18013.6781
    17389.041 0.000992 17980.0668 18011.6332
    17380.097 0.0009782 17977.9271 18009.5935
    17413.833 0.0009763 17975.7913 18007.5591
    17438.901 0.0009749 17973.6592 18005.5299
    17491.591 0.0009719 17971.5307 18003.506
    17545.29 0.0009689 17969.4062 18001.4875
    17491.165 0.0009719 17967.2854 17999.4743
    17490.994 0.0009719 17965.1683 17997.4664
    17509.295 0.0009709 17963.055 17995.5109
    17444.273 0.0009746 17960.9454 17993.5138
    17404.873 0.0009767 17958.8396 17991.5222
    17380.071 0.0009782 17956.7377 17989.5362
    17356.185 0.0009795 17954.6394 17987.5556
    17385.606 0.0009778 17952.5451 17985.5806
    17434.324 0.0009751 17950.4544 17983.6111
    17428.873 0.0009754 17948.3676 17981.6473
    17432.833 0.0009752 17946.2846 17979.689
    17437.988 0.0009749 17944.2054 17977.7364
    17423.508 0.0009757 17942.13 17975.7896
    17419.743 0.0009759 17940.0584 17973.8484
    17420.981 0.0009758 17937.9904 17971.9129
    17420.178 0.0009759 17935.9265 17969.9833
    17427.932 0.0009755 17933.8662 17968.0595
    17441.281 0.0009747 17931.8098 17966.1415
    17461.288 0.0009736 17929.7572 17964.2295
    17462.861 0.0009735 17927.7084 17962.3234
    17446.83 0.0009744 17925.6634 17960.4231
    17391.275 0.0009775 17923.6222 17958.529
    17359.733 0.0009793 17921.5848 17956.6409
    17352.358 0.0009797 17919.5513 17954.7589
    17400.697 0.000977 17917.5216 17952.883
    17390.115 0.0009775 17915.4957 17951.0133
    17365.774 0.0009789 17913.4738 17949.15
    17388.47 0.0009777 17911.4556 17947.2929
    17418.419 0.000976 17909.4413 17945.4421
    17450.573 0.0009742 17907.4307 17943.5976
    17479.61 0.0009725 17905.4241 17941.7596
    17488.846 0.0009721 17903.4212 17939.9281
    17481.101 0.0009725 17901.4222 17938.103
    17440.891 0.0009747 17899.4269 17936.2845
    17433.246 0.0009752 17897.4357 17934.4728
    17432.539 0.0009752 17895.4483 17932.6677
    17412.59 0.0009763 17893.4646 17930.8694
    17400.806 0.000977 17891.485 17929.078
    17393.789 0.0009774 17889.509 17927.2933
    17392.492 0.0009774 17887.5372 17925.5158
    17396.227 0.0009772 17885.569 17923.7451
    17400.618 0.000977 17883.6047 17921.9815
    17401.487 0.0009769 17881.6444 17920.2252
    17393.774 0.0009774 17879.6878 17918.4759
    17384.572 0.0009779 17877.7352 17916.7341
    17379.632 0.0009782 17875.7866 17914.9997
    17376.322 0.0009783 17873.8416 17913.2727
    17366.931 0.0009789 17871.9008 17911.5533
    17338.605 0.0009805 17869.9636 17909.8414
    17358.429 0.0009794 17868.0304 17908.1372
    17381.868 0.000978 17866.1012 17906.441
    17374.161 0.0009785 17864.1757 17904.7524
    17355.943 0.0009795 17862.2541 17903.0719
    17356.41 0.0009794 17860.3365 17901.3995
    17414.284 0.0009762 17858.4227 17899.7353
    17421.762 0.0010051 17856.513 17898.0795
    17409.664 0.0010339 17854.6071 17896.4319
    17384.146 0.0010354 17852.7051 17894.7929
    17396.201 0.0010347 17850.807 17893.1625
    17409.942 0.0010339 17848.9128 17891.5407
    17403.178 0.0010343 17847.0228 17889.9281
    17449.645 0.0010315 17845.1364 17888.3242
    17493.595 0.0010289 17843.254 17886.7295
    17499.798 0.0010286 17841.3755 17885.1439
    17484.786 0.0010295 17839.5009 17883.5678
    17463.019 0.0010307 17837.6304 17882.0013
    17437.697 0.0010322 17835.7638 17880.4444
    17433.634 0.0010325 17833.901 17878.8973
    17443.449 0.0010319 17832.0421 17877.36
    17472.634 0.0010302 17830.1873 17875.8331
    17501.518 0.0010285 17828.3364 17874.3165
    17511.08 0.0010279 17826.4895 17872.8104
    17480.582 0.0010297 17824.6465 17871.3149
    17453.955 0.0010313 17822.8074 17869.8302
    17419 0.0010334 17820.9723 17868.3566
    17365.753 0.0010365 17819.1412 17866.8944
    17408.709 0.001034 17817.314 17865.4436
    17459.824 0.0010309 17815.4908 17864.0044
    17490.501 0.0010291 17813.6715 17862.5772
    17486.295 0.0010294 17811.856 17861.1619
    17488.776 0.0010293 17810.0447 17859.7592
    17515.613 0.0010277 17808.2376 17858.3693
    17496.611 0.0010288 17806.4342 17856.9921
    17471.598 0.0010303 17804.6348 17855.6281
    17449.928 0.0010315 17802.8393 17854.2776
    17480.531 0.0010297 17801.0477 17852.9406
    17494.615 0.0010289 17799.2602 17851.6179
    17465.506 0.0010306 17797.4769 17850.3097
    17464.497 0.0010307 17795.6975 17849.0162
    17471.621 0.0010303 17793.9219 17847.7376
    17485.325 0.0010295 17792.1505 17846.4746
    17491.779 0.0010291 17790.3829 17845.2272
    17487.147 0.0010142 17788.6196 17843.9962
    17466.225 0.0009775 17786.8601 17842.7818
    17430.592 0.0009753 17785.1046 17841.5843
    17408.874 0.0009765 17783.353 17840.4042
    17411.824 0.0009763 17781.6056 17839.2423
    17430.814 0.0009753 17779.8624 17838.0989
    17446.204 0.0009744 17778.1229 17836.9742
    17453.314 0.000974 17776.3875 17835.8691
    17471.16 0.000973 17774.6561 17834.784
    17476.894 0.0009727 17772.9288 17833.7196
    17463.291 0.0009735 17771.2054 17832.6764
    17412.358 0.0009763 17769.4862 17831.6552
    17391.547 0.0009775 17767.7709 17830.6564
    17418.305 0.000976 17766.0597 17829.681
    17357.348 0.0009794 17764.3525 17828.7296
    17354.16 0.0009796 17762.6494 17827.8029
    17440.138 0.0009747 17760.9503 17826.9018
    17426.547 0.0009755 17759.2553 17826.0274
    17418.96 0.000976 17757.5643 17825.1802
    17429.531 0.0009753 17755.8772 17824.3611
    17420.083 0.0009759 17754.1943 17823.5716
    17420.747 0.0009758 17752.5156 17822.8126
    17436.04 0.000975 17750.8407 17822.0848
    17456.807 0.0009738 17749.1702 17821.3901
    17451.182 0.0009741 17747.5034 17820.7289
    17412.647 0.0009763 17745.8409 17820.1031
    17401.538 0.0009769 17744.1823 17819.5138
    17400.943 0.0009769 17742.528 17818.9629
    17411.232 0.0009764 17740.8776 17818.4514
    17416.237 0.0009761 17739.2312 17817.9812
    17427.523 0.0009755 17737.589 17817.554
    17446.3 0.0009744 17735.9509 17817.1718
    17443.568 0.0009746 17734.3169 17816.8364
    17422.795 0.0009757 17732.6868 17816.5498
    17382.679 0.000978 17731.0611 17816.3147
    17405.535 0.0009767 17729.4393 17816.1328
    17429.639 0.0009753 17727.8217 17816.0072
    17453.479 0.000974 17726.2081 17815.9402
    17433.945 0.0009751 17724.5985 17815.9347
    17430.469 0.0009753 17722.9933 17815.9941
    17444.443 0.0009746 17721.392 17816.1214
    17489.647 0.000972 17719.7949 17816.32
    17500.669 0.0009714 17718.2018 17816.5939
    17476.879 0.0009727 17716.6129 17816.9472
    17410.109 0.0009764 17715.0282 17817.384
    17386.391 0.0009778 17713.4473 17817.9089
    17404.703 0.0009767 17711.8708 17819.0997
    17417.314 0.000976 17710.2982 17819.8174
    17414.364 0.0009762 17708.7299 17820.6397
    17397.149 0.0009772 17707.1656 17821.5727
    17404.634 0.0009767 17705.6057 17822.6236
    17405.824 0.0009767 17704.0497 17823.7995
    17400.965 0.0009769 17702.4979 17825.1085
    17385.342 0.0009778 17700.9504 17826.5594
    17403.249 0.0009768 17699.4068 17828.1615
    17448.445 0.0009743 17697.8676 17829.9256
    17426.375 0.0009755 17696.3323 17831.8623
    17414.724 0.0009762 17694.8013 17833.9846
    17412.482 0.0009763 17693.2743 17836.3057
    17421.059 0.0009758 17691.7516 17838.8407
    17400.575 0.000977 17690.2331 17841.6059
    17362.874 0.0009791 17688.7186 17844.6192
    17453.137 0.0009741 17687.2084 17847.901
    17476.772 0.0009934 17685.7022 17851.473
    17449.257 0.0010316 17684.2003 17855.3601
    17457.738 0.001031 17682.7026 17859.5898
    17485.045 0.0010295 17681.2092 17864.1935
    17524.314 0.0010272 17679.7197 17869.206
    17527.12 0.001027 17678.2345 17874.6678
    17565.131 0.0010248 17676.7535 17880.6262
    17623.568 0.0010214 17675.2766 17887.1363
    17609.006 0.0010222 17673.8039 17894.2652
    17577.251 0.0010241 17672.3355 17902.0948
    17537.264 0.0010264 17670.8713 17910.7276
    17543.516 0.001026 17669.4112 17920.2947
    17535.484 0.0010265 17667.9555 17930.9744
    17521.516 0.0010273 17666.5038 17942.9708
    17547.723 0.0010258 17665.0562 17956.5833
    17585.929 0.0010235 17663.613 17972.5429
    17627.699 0.0010211 17662.1739 17990.6482
    17628.543 0.0010211 17660.739 18011.8881
    17623.208 0.0010214 17659.3084 18037.0754
    17610.52 0.0010221 17657.882 18067.222
    17570.643 0.0010245 17656.4599 18103.5615
    17611.956 0.001022 17655.0419 18147.5582
    17700.275 0.001017 17653.6281 18200.9011
    17755.865 0.0010137 17652.2186 18265.4735
    17786.061 0.001012 17650.8133 18343.2938
    17799.352 0.0010113 17649.4124 18436.4246
    17802.844 0.0010111 17648.0156 18546.8453
    17791.999 0.0010117 17646.623 18676.298
    17774.34 0.0010127 17645.2347 18826.1035
    17767.341 0.0010131 17643.8506 18996.9603
    17814.473 0.0010104 17642.4707 19188.7312
    17880.39 0.0010067 17641.0952 19400.2208
    17873.373 0.0010071 17639.7238 19628.9368
    17895.908 0.0010058 17638.3567 19870.8223
    17936.224 0.0010035 17636.9938 20119.9563
    17985.382 0.0010008 17635.6353 20368.2401
    18049.422 0.0009973 17634.281 20605.1958
    18113.122 0.0009877 17632.931 20818.1239
    18132.983 0.0009495 17631.5848 20993
    18131.022 0.0009376 17630.2434 21116.3928
    18133.125 0.0009375 17628.9062 21178.2097
    18211.539 0.0009335 17627.5732 21174.3612
    18327.316 0.0009276 17626.2446 21108.0462
    18454.99 0.0009212 17624.9202 20988.9675
    18551.957 0.0009163 17623.6002 20830.9479
    18645.145 0.0009117 17622.2843 20649.1975
    18748.641 0.0009068 17620.9727 20458.3156
    18906.299 0.0008992 17619.6656 20271.3817
    19058.208 0.000892 17618.3626 20099.9219
    19230.161 0.000884 17617.0639 19954.3945
    19498.234 0.0008719 17615.7695 19844.8773
    19780.755 0.0008594 17614.4794 19781.7904
    20124.463 0.0008448 17613.1936 19776.5526
    20688.852 0.0008218 17611.9122 19842.0774
    21222.385 0.0008011 17610.635 19993.0072
    21775.964 0.0007807 17609.3621 20245.547
    22456.019 0.0007571 17608.0937 20616.7793
    23208.119 0.0007326 17606.8295 21123.3657
    24021.066 0.0007078 17605.5698 21779.632
    24949.112 0.0006815 17604.3142 22595.4236
    25949.719 0.0006552 17603.0628 23572.1295
    26939.08 0.0006311 17601.8159 24701.6166
    27791.344 0.0006117 17600.5734 25962.2574
    28607.645 0.0005943 17599.3353 27316.607
    29362.612 0.000579 17598.1014 28708.8768
    29959.03 0.0005675 17596.8717 30062.7672
    30393.773 0.0005593 17595.6465 31281.2194
    30695.534 0.0005538 17594.4255 32251.9338
    30760.005 0.0005527 17593.2091 32863.7191
    30662.626 0.0005544 17591.9969 33034.0785
    30412.862 0.000559 17590.7889 32737.0452
    29870.292 0.0005691 17589.5855 32013.1391
    29229.444 0.0005816 17588.3865 30953.855
    28524.509 0.000596 17587.1919 29672.2551
    27727.559 0.0006131 17586.0011 28277.4707
    26784.317 0.0006348 17584.8153 26861.1672
    25802.551 0.0006589 17583.6334 25493.8016
    24841.539 0.0006844 17582.4562 24225.5454
    23918.344 0.0007109 17581.2834 23088.5862
    23028.79 0.0007383 17580.1147 22099.6678
    22198.539 0.0007659 17578.9507 21262.763
    21435.822 0.0007932 17577.7909 20571.9221
    20765.629 0.0008187 17576.6354 20014.2117
    20282.335 0.0008382 17575.4843 19572.5389
    19906.282 0.000854 17574.3377 19228.1291
    19591.979 0.0008677 17573.1955 18962.4731
    19357.307 0.0008782 17572.0575 18758.6681
    19153.33 0.0008876 17570.9241 18602.1836
    18968.074 0.0008962 17569.7952 18481.1392
    18808.149 0.0009039 17568.6703 18386.2308
    18685.347 0.0009098 17567.55 18310.4396
    18601.664 0.0009139 17566.4343 18248.6381
    18585.891 0.0009147 17565.3225 18197.1785
    18512.62 0.0009183 17564.2155 18153.5235
    18469.936 0.0009204 17563.113 18115.9314
    18523.399 0.0009178 17562.0146 18083.2166
    18539.483 0.0009169 17560.9208 18054.5727
    18568.133 0.0009156 17559.8315 18029.4453
    18640.608 0.000912 17558.7466 18007.446
    18810.596 0.0009038 17557.6661 17988.2942
    19010.666 0.0009056 17556.59 17971.7766
    19230.218 0.0009301 17555.5183 17957.7194
    19547.838 0.0009208 17554.4511 17945.967
    19933.026 0.000903 17553.3884 17936.3655
    20412.152 0.0008818 17552.3299 17928.7482
    20990.479 0.0008576 17551.276 17922.9247
    21610.698 0.000833 17550.2265 17918.6665
    22274.966 0.0008081 17549.1817 17915.6958
    22971.601 0.0007837 17548.1409 17913.6699
    23672.289 0.0007605 17547.1049 17912.1719
    24370.074 0.0007386 17546.0733 17910.7018
    24960.892 0.0007212 17545.0459 17908.6921
    25458.076 0.0006971 17544.0231 17905.5525
    25821.995 0.0006616 17543.005 17900.7513
    26059.986 0.0006523 17541.9911 17893.9193
    26219.012 0.0006484 17540.9817 17884.9361
    26277.07 0.0006469 17539.9771 17873.9524
    26005.453 0.0006537 17538.9767 17861.338
    25628.078 0.0006634 17537.9806 17847.5834
    25154.344 0.0006758 17536.9892 17833.1998
    24532.064 0.000693 17536.0022 17818.6483
    23902.07 0.0007113 17535.0196 17804.3087
    23290.567 0.0007299 17534.0417 17790.4735
    22575.356 0.0007531 17533.068 17777.3541
    21871.952 0.0007773 17532.0992 17765.0944
    21205.535 0.0008017 17531.1345 17753.7797
    20582.859 0.000826 17530.1745 17743.4488
    20012.325 0.0008495 17529.219 17734.1013
    19511.369 0.0008713 17528.2678 17725.7056
    19073.482 0.0008913 17527.3214 17718.2083
    18741.132 0.0009071 17526.3794 17711.5389
    18549.79 0.0009164 17525.4418 17705.6185
    18351.058 0.0009264 17524.5087 17700.3649
    18193.674 0.0009344 17523.5801 17695.6974
    18094.02 0.0009396 17522.6562 17691.54
    18010.37 0.0009439 17521.7369 17687.8237
    17967.67 0.0009462 17520.8219 17684.4883
    17977.654 0.0009456 17519.9115 17681.4827
    17924.352 0.0009131 17519.0055 17678.7643
    17843.673 0.0008967 17518.104 17676.2989
    17733.607 0.0009022 17517.2073 17674.0595
    17754.414 0.0009012 17516.3151 17672.0248
    17781.575 0.0008998 17515.4273 17670.1786
    17806.584 0.0008986 17514.5439 17668.5092
    17787.03 0.0008995 17513.6653 17667.0084
    17765.258 0.0009006 17512.7912 17665.6701
    17743.636 0.0009017 17511.9214 17664.4907
    17729.25 0.0009025 17511.0564 17663.4686
    17708.491 0.0009035 17510.1957 17662.6031
    17679.956 0.000905 17509.3397 17661.8958
    17648.893 0.0009066 17508.4884 17661.3487
    17614.311 0.0009083 17507.6414 17660.965
    17575.87 0.0009103 17506.7994 17660.7499
    17643.403 0.0009069 17505.9616 17660.7084
    17678.852 0.0009051 17505.1283 17660.8479
    17676.393 0.0009052 17504.2997 17661.1767
    17646.865 0.0009067 17503.4759 17661.7049
    17646.66 0.0009067 17502.6564 17662.4434
    17677.83 0.0009051 17501.8416 17663.4058
    17691.975 0.0009044 17501.0313 17664.6071
    17713.206 0.0009033 17500.2256 17666.0647
    17741.812 0.0009018 17499.4246 17667.799
    17671.292 0.0009054 17498.6278 17669.8324
    17664.325 0.0009058 17497.836 17672.192
    17719.516 0.0009029 17497.0484 17674.9077
    17701.739 0.0009039 17496.2657 17678.015
    17676.883 0.0009051 17495.4877 17681.555
    17645.968 0.0009067 17494.7139 17685.5754
    17657.983 0.0009061 17493.9449 17690.1343
    17705.137 0.0009037 17493.1807 17695.3022
    17781.344 0.0008998 17492.4209 17701.167
    17720.529 0.0009029 17491.6657 17707.8424
    17749.231 0.0009015 17490.9153 17715.4807
    17855.822 0.0008961 17490.1694 17724.2898
    17900.632 0.0008938 17489.4279 17734.5611
    17918.7 0.0008929 17488.6913 17746.7086
    17916.605 0.000893 17487.9591 17762.1363
    17984.128 0.0008897 17487.2314 17780.0431
    18067.7 0.0008856 17486.5088 17802.3996
    18165.783 0.0008808 17485.7906 17830.7774
    18285.222 0.000875 17485.077 17867.2598
    18372.917 0.0008708 17484.368 17914.5178
    18441.904 0.0008676 17483.6636 17975.8496
    18626.037 0.000859 17482.964 18055.153
    18797.158 0.0008512 17482.269 18156.802
    18969.226 0.0008435 17481.5788 18285.4034
    19300.671 0.000829 17480.893 18445.4184
    19606.029 0.0008161 17480.2118 18640.658
    19890.867 0.0008044 17479.5352 18873.6751
    20165.747 0.0007934 17478.8635 19145.0997
    20475.725 0.0007814 17478.1965 19452.9606
    20812.655 0.0007688 17477.534 19792.0298
    21164.003 0.000756 17476.876 20153.1795
    21390.279 0.000748 17476.2228 20522.7392
    21539.054 0.0007429 17475.5744 20881.9179
    21798.393 0.000734 17474.9305 21206.6862
    21930.368 0.0007296 17474.2913 21469.0472
    21970.264 0.0007283 17473.6569 21640.8766
    21963.803 0.0007285 17473.0269 21700.5257
    21893.169 0.0007308 17472.4018 21639.7667
    21774.397 0.0007379 17471.7809 21466.8433
    21607.246 0.0007743 17471.1653 21203.4144
    21369.491 0.0007956 17470.5542 20877.6035
    21079.963 0.0008065 17469.9477 20517.4086
    20738.447 0.0008197 17469.3457 20146.8528
    20445.817 0.0008315 17468.7487 19784.721
    20181.479 0.0008424 17468.1565 19444.6803
    19904.07 0.0008541 17467.569 19135.853
    19603.927 0.0008672 17466.9858 18863.4636
    19294.901 0.000881 17466.4074 18629.48
    19016.655 0.0008939 17465.8338 18433.2703
    18747.795 0.0009068 17465.2648 18272.2798
    18500.031 0.0009137 17464.701 18142.6969
    18349.288 0.0008846 17464.1413 18040.8091
    18248.294 0.0008768 17463.5864 17960.5104
    18184.258 0.0008799 17463.0365 17898.1765
    18174.458 0.0008804 17462.491 17849.9097
    18095.38 0.0008842 17461.9508 17812.4128
    17988.613 0.0008895 17461.4146 17783.0141
    17932.494 0.0008922 17460.8835 17759.6322
    17842.933 0.0008967 17460.357 17740.6949
    17763.931 0.0009007 17459.8352 17725.0478
    17826.63 0.0008975 17459.3183 17711.8613
    17836.444 0.0008971 17458.8059 17700.5475
    17825.181 0.0008976 17458.2984 17690.6938
    17838.887 0.0008969 17457.7957 17682.0098
    17812.076 0.0008983 17457.2977 17674.2884
    17772.727 0.0009002 17456.8042 17667.3796
    17764.499 0.0009007 17456.3158 17661.1731
    17735.73 0.0009021 17455.8319 17655.5835
    17709.524 0.0009035 17455.3528 17650.5455
    17735.028 0.0009022 17454.8785 17646.0075
    17728.7 0.0009025 17454.4089 17641.9288
    17705.282 0.0009037 17453.9441 17638.2777
    17669.738 0.0009055 17453.4839 17635.0298
    17683.982 0.0009048 17453.0286 17632.1672
    17714.287 0.0009032 17452.578 17629.701
    17724.55 0.0009027 17452.132 17627.5755
    17705.824 0.0009036 17451.6912 17625.8097
    17669.988 0.0009055 17451.2549 17624.3998
    17614.88 0.0009083 17450.8235 17623.3434
    17629.795 0.0009076 17450.3968 17622.6364
    17678.699 0.0009051 17449.9749 17622.2719
    17750.152 0.0009014 17449.5578 17622.239
    17753.63 0.0009012 17449.145 17622.5192
    17731.186 0.0009023 17448.7375 17623.0877
    17707.969 0.0009035 17448.3347 17624.3145
    17722.698 0.0009028 17447.9368 17625.3374
    17741.107 0.0009019 17447.5436 17626.4983
    17727.267 0.0009026 17447.155 17627.7145
    17708.023 0.0009035 17446.7713 17628.8856
    17691.039 0.0009044 17446.3923 17629.8947
    17686.72 0.0009046 17446.0183 17630.6191
    17726.635 0.0009026 17445.649 17630.9459
    17766.903 0.0009006 17445.284 17630.7947
    17765.11 0.0009007 17444.9246 17630.411
    17754.727 0.0009012 17444.5696 17629.2755
    17740.4 0.0009019 17444.2198 17627.7401
    17722.671 0.0009028 17443.8747 17625.9125
    17744.751 0.0009017 17443.534 17623.9088
    17772.402 0.0009003 17443.1983 17621.8381
    17782.48 0.0008997 17442.8674 17619.7921
    17737.374 0.0009021 17442.5415 17617.8437
    17699.344 0.000904 17442.2201 17616.0471
    17720.915 0.0009029 17441.904 17614.4422
    17662.671 0.0009059 17441.5923 17613.0537
    17616.269 0.0009082 17441.2856 17611.8968
    17653.958 0.0009063 17440.9838 17610.9773
    17629.895 0.0009076 17440.6866 17610.2931
    17616.066 0.0009083 17440.3945 17609.8374
    17665.353 0.0009057 17440.107 17609.5982
    17624.347 0.0009078 17439.8247 17609.5619
    17607.88 0.0009087 17439.5468 17609.7119
    17699.406 0.000904 17439.2738 17610.0327
    17735.273 0.0009022 17439.0058 17610.5088
    17736.17 0.0009021 17438.7428 17611.1259
    17689.147 0.0009045 17438.4843 17611.8707
    17717.47 0.000903 17438.2309 17612.7328
    17751.159 0.0009014 17437.9824 17613.7028
    17760.241 0.0009009 17437.7385 17614.7731
    17751.471 0.0009013 17437.4994 17615.9385
    17729.95 0.0009025 17437.2655 17617.1952
    17690.14 0.0009045 17437.0362 17618.5399
    17705.518 0.0009036 17436.812 17619.9711
    17725.823 0.0009026 17436.5926 17621.4881
    17733.992 0.0009022 17436.3779 17623.1964
    17758.763 0.000901 17436.1681 17625.1811
    17777.13 0.0009 17435.9635 17626.9577
    17777.379 0.0009 17435.7631 17628.8224
    17769.42 0.0009005 17435.5679 17630.778
    17761.722 0.0009008 17435.3777 17632.8266
    17757.169 0.000901 17435.1923 17634.9705
    17777.651 0.0009 17435.012 17637.2128
    17792.508 0.0008993 17434.8366 17639.5565
    17790.074 0.0008994 17434.6657 17642.0044
    17846.019 0.0008966 17434.4997 17644.5608
    17857.186 0.000896 17434.3389 17647.23
    17776.565 0.0009001 17434.1828 17650.0158
    17815.241 0.0008981 17434.0319 17652.9233
    17852.971 0.0008962 17433.8854 17655.9568
    17860.794 0.0008958 17433.7439 17659.1224
    17886.709 0.0009269 17433.6075 17662.426
    17893.737 0.0009501 17433.4762 17665.8738
    17866.9 0.0009515 17433.3491 17669.4717
    17896.195 0.0009499 17433.2276 17673.2284
    17944.848 0.0009473 17433.1106 17677.1505
    18012.603 0.0009438 17432.9987 17681.2471
    17978.595 0.0009456 17432.8915 17685.5268
    17953.136 0.0009469 17432.7892 17689.9997
    17957.411 0.0009467 17432.6921 17694.6764
    17955.836 0.0009467 17432.5996 17699.5677
    17952.205 0.0009312 17432.5124 17704.6866
    17946.488 0.0008946 17432.43 17710.046
    17967.466 0.0008905 17432.3525 17715.6601
    18002.393 0.0008888 17432.2797 17721.5441
    18053.214 0.0008862 17432.2122 17727.7158
    18141.92 0.0008819 17432.1493 17734.1923
    18171.673 0.0008805 17432.0914 17740.9942
    18118.198 0.0008831 17432.0388 17748.1432
    18108.006 0.0008836 17431.9905 17755.6619
    18094.709 0.0008842 17431.9474 17763.5768
    18073.258 0.0008853 17431.9094 17771.9156
    18195.586 0.0008793 17431.8765 17780.7091
    18283.699 0.0008751 17431.848 17789.9903
    18317.357 0.0008735 17431.825 17799.7968
    18363.16 0.0008713 17431.8067 17810.1685
    18410.491 0.0008691 17431.7931 17821.1499
    18458.862 0.0008668 17431.7849 17832.791
    18493.466 0.0008652 17431.7813 17845.1454
    18500.317 0.0008648 17431.7827 17858.274
    18475.362 0.000866 17431.7893 17872.2444
    18578.749 0.0008612 17431.8005 17887.1316
    18650.137 0.0008579 17431.8171 17903.0212
    18679.838 0.0008565 17431.8383 17920.009
    18746.008 0.0008535 17431.8646 17938.2062
    18798.132 0.0008511 17431.8958 17957.7408
    18833.71 0.0008495 17431.9318 17978.7637
    18998.892 0.0008422 17431.9731 18001.4557
    19085.713 0.0008383 17432.0196 18026.0358
    19086.611 0.0008383 17432.0705 18052.7745
    19156.987 0.0008352 17432.1267 18082.0125
    19253.793 0.000831 17432.1876 18114.1816
    19376.97 0.0008257 17432.2537 18149.8361
    19577.222 0.0008173 17432.3246 18189.69
    19722.028 0.0008113 17432.4006 18234.6644
    19812.25 0.0008076 17432.4817 18285.9426
    20040.694 0.0007984 17432.5676 18345.0333
    20238.645 0.0007906 17432.6585 18413.8416
    20408.584 0.000784 17432.7545 18494.7377
    20674.04 0.0007739 17432.8554 18590.6234
    20932.474 0.0007644 17432.9612 18704.9838
    21187.672 0.0007552 17433.0722 18841.9145
    21590.024 0.0007411 17433.1881 19006.1099
    22028.608 0.0007264 17433.3091 19202.8044
    22502.549 0.000711 17433.4348 19437.6487
    23063.774 0.0006938 17433.5656 19716.5166
    23720.318 0.0006746 17433.7017 20045.2472
    24466.848 0.000654 17433.8426 20429.2554
    25386.205 0.0006304 17433.9883 20873.1895
    26437.044 0.0006054 17434.1394 21380.4238
    27606.547 0.0005796 17434.2952 21952.5592
    28935.425 0.0005531 17434.4562 22588.8869
    30312.639 0.000528 17434.6219 23285.8105
    31738.658 0.0005041 17434.7929 24036.2171
    33326.213 0.0004802 17434.9685 24828.7415
    34902.733 0.0004585 17435.1495 25646.9381
    36460.849 0.0004388 17435.3357 26468.3665
    37874.988 0.0004225 17435.5269 27263.8438
    39183.495 0.0004084 17435.7227 27997.3615
    40383.164 0.0003962 17435.9241 28627.4905
    41215.173 0.0003882 17436.1299 29111.112
    41788.333 0.0003829 17436.3409 29409.708
    42148.453 0.0003796 17436.5571 29496.9737
    42253.281 0.0003787 17436.7783 29365.0437
    42078.931 0.0003802 17437.0045 29026.5361
    41669.999 0.000384 17437.2355 28511.3183
    40892.695 0.0003913 17437.4721 27859.6798
    39891.224 0.0004011 17437.7134 27114.8203
    38715.017 0.0004133 17437.9595 26317.1352
    37348.821 0.0004285 17438.2109 25501.0802
    35882.212 0.000446 17438.4673 24694.2015
    34337.014 0.000466 17438.7288 23917.4463
    32691.422 0.0004896 17438.9955 23185.9849
    31165.846 0.0005135 17439.2667 22510.1066
    29719.496 0.0005384 17439.5434 21896.0404
    28288.652 0.0005658 17439.8251 21347.2923
    27021.663 0.0005923 17440.1118 20862.6971
    25872.875 0.0006185 17440.4035 20440.8347
    24842.931 0.0006441 17440.7003 20077.9967
    23938.112 0.0006685 17441.0022 19769.3236
    23141.773 0.0006914 17441.3091 19509.2588
    22570.718 0.0007089 17441.6211 19291.9445
    22061.854 0.0007253 17441.9382 19111.5471
    21601.034 0.0007407 17442.2601 18962.5089
    21215.676 0.0007542 17442.5874 18839.7255
    20922.036 0.0007647 17442.9195 18738.6505
    20665.189 0.0007743 17443.2568 18655.3448
    20323.045 0.0007873 17443.5992 18586.4768
    20128.813 0.0007949 17443.9466 18529.2875
    19999.596 0.0008049 17444.2991 18481.536
    19788.839 0.000847 17444.6566 18442.3824
    19672.383 0.0008641 17445.0193 18408.5141
    19592.792 0.0008677 17445.387 18379.7801
    19449.991 0.000874 17445.7597 18355.3293
    19373.744 0.0008775 17446.1374 18334.5062
    19332.382 0.0008794 17446.5205 18316.8071
    19298.35 0.0008809 17446.9085 18301.8428
    19208.794 0.000885 17447.3014 18289.3118
    19099.731 0.0008901 17447.6995 18278.9791
    19024.417 0.0008936 17448.1029 18270.6592
    18979.067 0.0008957 17448.5112 18264.204
    18936.212 0.0008909 17448.9247 18259.4952
    18843.431 0.0008597 17449.3431 18256.4382
    18802.352 0.000851 17449.7668 18254.9566
    18798.049 0.0008512 17450.1955 18254.9903
    18850.05 0.0008488 17450.6293 18256.4924
    18891.482 0.0008469 17451.0678 18259.4277
    18902.846 0.0008464 17451.5118 18263.7732
    18814.042 0.0008504 17451.9608 18269.5145
    18738.427 0.0008539 17452.4151 18276.6478
    18686.65 0.0008562 17452.8741 18285.1773
    18703.487 0.0008555 17453.3386 18295.1181
    18784.55 0.0008518 17453.8083 18306.4931
    18854.395 0.0008486 17454.2825 18319.3341
    18793.442 0.0008514 17454.7622 18333.6838
    18819.565 0.0008502 17455.2469 18349.5935
    18859.457 0.0008484 17455.7368 18367.1256
    18833.22 0.0008495 17456.2318 18386.353
    18788.865 0.0008516 17456.7319 18407.3604
    18751.064 0.0008533 17457.2373 18430.2457
    18755.995 0.0008531 17457.7474 18455.1202
    18793.629 0.0008514 17458.2628 18482.1111
    18834.467 0.0008495 17458.7835 18511.3622
    18849.654 0.0008488 17459.3089 18543.0359
    18879.716 0.0008475 17459.8398 18577.3167
    18918.792 0.0008457 17460.3757 18614.4118
    18969.743 0.0008434 17460.9167 18654.5559
    19025.928 0.0008409 17461.4629 18698.0138
    19073.634 0.0008388 17462.014 18745.0853
    19092.504 0.000838 17462.5706 18796.1109
    19155.057 0.0008353 17463.1321 18851.478
    19230.383 0.000832 17463.6987 18911.6295
    19303.892 0.0008288 17464.2706 18977.077
    19440.059 0.000823 17464.847 19048.413
    19566.512 0.0008177 17465.429 19126.3401
    19619.589 0.0008155 17466.0162 19211.6993
    19762.722 0.0008096 17466.6087 19305.5244
    19906.081 0.0008038 17467.2061 19409.0538
    19986.815 0.0008005 17467.8075 19524.0938
    20153.98 0.0007939 17468.4153 19652.8142
    20335.038 0.0007868 17469.0287 19798.2287
    20494.034 0.0007807 17469.6466 19964.4666
    20787.878 0.0007697 17470.2698 20157.2181
    21143.06 0.0007568 17470.8981 20384.3008
    21561.012 0.0007421 17471.5315 20656.3629
    22017.963 0.0007267 17472.1696 20987.6833
    22526.547 0.0007103 17472.8142 21397.0277
    23129.153 0.0006918 17473.4613 21908.4361
    23929.755 0.0006687 17474.1156 22551.8354
    24849.174 0.000644 17474.7749 23363.2131
    25926.292 0.0006172 17475.4392 24384.2
    27343.047 0.0005854 17476.1086 25660.7888
    28971.989 0.0005525 17476.783 27241.0259
    30887.335 0.0005181 17477.4627 29171.5949
    33249.672 0.0004816 17478.1484 31493.3208
    35873.988 0.0004463 17478.8368 34235.8056
    38837.832 0.0004121 17479.5319 37411.4994
    42215.381 0.0003794 17480.2326 41009.4726
    45774.618 0.0003498 17480.9383 44989.1557
    49529.65 0.0003231 17481.6488 49273.8822
    53042.941 0.0003018 17482.3643 53743.976
    56415.567 0.0002837 17483.0854 58229.4676
    59608.94 0.0002685 17483.8115 62504.3466
    62209.428 0.0002572 17484.5416 66288.3138
    64303.184 0.0002488 17485.2781 69266.5814
    65672.456 0.0002436 17486.0201 71137.2998
    66036.902 0.0002423 17486.7671 71682.5304
    65851.121 0.000243 17487.5188 70834.5774
    64992.045 0.0002462 17488.276 68699.1091
    63168.803 0.0002533 17489.0379 65519.6056
    60899.653 0.0002628 17489.8054 61606.4666
    58125.596 0.0002753 17490.5783 57269.8059
    54755.852 0.0002924 17491.3547 52778.5488
    51246.515 0.0003124 17492.1372 48345.8239
    47643.664 0.0003359 17492.926 44129.6551
    44043.342 0.0003636 17493.7191 40239.39
    40584.116 0.0003945 17494.5175 36742.9661
    37342.99 0.0004286 17495.3209 33673.7345
    34479.699 0.0004645 17496.1296 31036.8019
    31887.77 0.000502 17496.9442 28817.1408
    29636.662 0.00054 17497.7618 26978.4968
    27962.424 0.0005724 17498.5857 25480.1016
    26484.219 0.0006043 17499.4163 24274.6197
    25201.603 0.0006349 17500.2506 23314.2178
    24246.645 0.00066 17501.0903 22553.7346
    23466.474 0.0006819 17501.935 21952.7469
    22886.966 0.0006991 17502.785 21476.6321
    22285.659 0.000718 17503.6403 21096.8422
    21825.282 0.0007331 17504.4999 20790.598
    21557.956 0.0007422 17505.3655 20540.2358
    21204.134 0.0007833 17506.2374 20332.3841
    20898.601 0.0008134 17507.1133 20157.1141
    20664.797 0.0008227 17507.9942 20007.1603
    20453.357 0.0008312 17508.881 19877.2494
    20294.079 0.0008377 17509.7721 19763.5537
    20198.865 0.0008416 17510.6691 19663.2815
    20144.412 0.0008439 17511.5714 19574.3641
    20046.739 0.000848 17512.4768 19495.2376
    19893.353 0.0008546 17513.3892 19424.6969
    19812.653 0.000858 17514.3074 19361.7817
    19752.524 0.0008606 17515.2297 19305.7109
    19712.582 0.0008624 17516.158 19255.841
    19605.652 0.0008338 17517.0909 19211.6287
    19523.473 0.0008195 17518.0289 19172.6135
    19472.63 0.0008217 17518.9733 19138.4041
    19493.644 0.0008208 17519.9198 19108.6589
    19499.43 0.0008205 17520.8738 19083.0953
    19485.933 0.0008211 17521.8335 19061.466
    19433.168 0.0008233 17522.7979 19043.5628
    19397.998 0.0008248 17523.7668 19029.2116
    19382.595 0.0008255 17524.7416 19018.2712
    19399.278 0.0008248 17525.7212 19010.6264
    19440.361 0.000823 17526.7062 19006.1901
    19506.296 0.0008203 17527.6955 19004.8988
    19496.61 0.0008206 17528.6907 19006.716
    19521.047 0.0008196 17529.6922 19011.6269
    19579.846 0.0008172 17530.6979 19019.6374
    19568.861 0.0008176 17531.7087 19030.7802
    19576.639 0.0008173 17532.7249 19045.1107
    19602.671 0.0008162 17533.7461 19062.7096
    19632.4 0.000815 17534.7728 19083.6846
    19686.637 0.0008127 17535.8052 19108.1732
    19763.226 0.0008096 17536.8402 19136.3426
    19807.037 0.0008078 17537.8826 19168.4072
    19897.496 0.0008041 17538.9305 19204.6211
    20029.144 0.0007988 17539.9833 19245.2958
    20119.355 0.0007952 17541.0407 19290.8151
    20250.505 0.0007901 17542.1036 19341.6549
    20410.433 0.0007839 17543.1718 19398.4075
    20378.777 0.0007851 17544.2457 19461.82
    20430.246 0.0007831 17545.3227 19532.8359
    20556.544 0.0007783 17546.4066 19612.6671
    20771.478 0.0007703 17547.4962 19702.8554
    20970.002 0.000763 17548.5899 19805.7658
    21151.787 0.0007564 17549.6896 19923.1282
    21275.386 0.0007521 17550.7941 20058.5137
    21486.108 0.0007447 17551.9038 20215.9113
    21760.172 0.0007353 17553.0187 20400.2598
    21941.954 0.0007292 17554.1377 20617.5931
    22227.925 0.0007198 17555.2629 20875.1613
    22590.669 0.0007083 17556.3946 21181.514
    22907.454 0.0006985 17557.5305 21546.5215
    23346.363 0.0006854 17558.6715 21981.3203
    23877.632 0.0006701 17559.8175 22498.1425
    24426.367 0.0006551 17560.9689 23110.0184
    25075.638 0.0006381 17562.1256 23830.3416
    25811.225 0.0006199 17563.288 24672.2761
    26695.969 0.0005994 17564.4533 25648.03
    27697.808 0.0005778 17565.6257 26767.9976
    28805.185 0.0005555 17566.8039 28039.7897
    30145.053 0.0005309 17567.9866 29467.1857
    31600.415 0.0005065 17569.1743 31049.0105
    33152.87 0.0004827 17570.3672 32777.9245
    34876.359 0.0004589 17571.5654 34639.0876
    36684.683 0.0004363 17572.7695 36608.936
    38542.457 0.0004152 17573.977 38652.0911
    40354.635 0.0003966 17575.1906 40721.3065
    42057.451 0.0003805 17576.4105 42754.3116
    43670.322 0.0003664 17577.6347 44673.2797
    45124.661 0.0003546 17578.8645 46386.4307
    46157.845 0.0003466 17580.0989 47793.8789
    46888.611 0.0003412 17581.339 48798.863
    47294.217 0.0003383 17582.5836 49323.2742
    47467.468 0.0003371 17583.8335 49323.4879
    47426.071 0.0003374 17585.089 48800.3903
    46880.415 0.0003413 17586.3503 47800.1736
    46103.308 0.0003471 17587.6166 46399.9783
    45147.796 0.0003544 17588.8879 44698.0339
    43906.85 0.0003644 17590.164 42794.1679
    42450.698 0.000377 17591.446 40779.801
    40844.774 0.0003918 17592.7325 38732.2797
    39056.546 0.0004097 17594.0257 36713.4027
    37245.635 0.0004297 17595.3207 34770.3313
    35443.101 0.0004515 17596.6232 32937.4728
    33747.342 0.0004742 17597.9318 31238.4628
    32072.342 0.000499 17599.2445 29687.9685
    30449.802 0.0005255 17600.5631 28293.2101
    29035.089 0.0005512 17601.886 27055.3116
    27748.595 0.0005768 17603.2146 25970.4956
    26564.502 0.0006024 17604.549 25031.2164
    25566.689 0.0006259 17605.8863 24227.2022
    24807.301 0.000645 17607.2304 23546.4326
    24173 0.0006619 17608.5804 22975.9879
    23596.352 0.0006781 17609.9347 22502.7894
    23152.106 0.0006911 17611.2947 22114.1978
    22797.458 0.0007018 17612.6594 21798.4599
    22567.288 0.000709 17614.0296 21545.0343
    22288.87 0.0007179 17615.405 21344.7884
    22046.056 0.0007257 17616.785 21190.1238
    22028.449 0.0007263 17618.1706 21075.0292
    21948.555 0.0007499 17619.5624 20995.1141
    21865.778 0.0007775 17620.9585 20947.6394
    21870.703 0.0007773 17622.3601 20931.5843
    21934.293 0.000775 17623.7666 20947.7443
    22042.221 0.0007713 17625.1786 20998.8873
    22224.868 0.0007649 17626.5958 21089.9442
    22520.375 0.0007549 17628.0187 21228.2183
    22864.764 0.0007435 17629.4442 21423.5589
    23227.361 0.0007319 17630.8769 21688.4604
    23740.749 0.0007161 17632.3155 22037.9706
    24366.287 0.0006977 17633.7588 22489.3646
    25176.293 0.0006753 17635.2076 23061.5001
    26197.166 0.0006295 17636.6604 23773.7756
    27401.047 0.0005841 17638.1191 24644.7092
    28943.529 0.0005529 17639.5838 25690.1369
    30791.356 0.0005199 17641.051 26921.1157
    32801.242 0.000488 17642.5252 28341.6584
    34985.387 0.0004575 17644.0058 29946.3348
    37279.095 0.0004294 17645.4908 31718.1446
    39574.277 0.0004044 17646.9801 33624.7288
    41771.325 0.0003831 17648.4756 35617.3449
    43866.994 0.0003649 17649.9761 37626.5807
    45823.303 0.0003492 17651.4811 39560.1511
    47483.203 0.000337 17652.9912 41303.0554
    48481.861 0.00033 17654.5069 42724.442
    49152.488 0.0003255 17656.0289 43695.0319
    49476.521 0.0003234 17657.555 44114.5266
    49257.358 0.0003248 17659.0867 43939.8324
    48686.713 0.0003286 17660.6232 43199.3087
    47616.285 0.000336 17662.1651 41984.172
    46135.182 0.0003469 17663.7123 40422.5342
    44433.998 0.0003601 17665.2656 38650.4596
    42467.469 0.0003768 17666.821 36791.4703
    40280.175 0.0003974 17668.3837 34947.1472
    38034.181 0.0004208 17669.9524 33195.4711
    35783.643 0.0004472 17671.5259 31592.8061
    33765.727 0.0004741 17673.1038 30176.7853
    31875.876 0.0005021 17674.6876 28969.0472
    30146.244 0.0005309 17676.2759 27977.6626
    28609.24 0.0005595 17677.8707 27199.3982
    27297.822 0.0005862 17679.4679 26621.8481
    26378.01 0.0006066 17681.0721 26225.4717
    25763.344 0.0006211 17682.6825 25985.3917
    25307.176 0.0006322 17684.2973 25872.8871
    25041.861 0.0006389 17685.9171 25856.5531
    24822.803 0.0006446 17687.5418 25903.2228
    24676.139 0.0006484 17689.1718 25978.9183
    24655.562 0.0006489 17690.8072 26050.2079
    24498.817 0.0006531 17692.4468 26086.2764
    24350.778 0.0006571 17694.0926 26061.6548
    24271.025 0.0006592 17695.7444 25959.0372
    24034.665 0.0006657 17697.4003 25771.1379
    23838.479 0.0006712 17699.062 25500.7626
    23770.88 0.0006731 17700.7281 25158.8949
    23512.296 0.0006805 17702.4001 24761.5771
    23189.402 0.00069 17704.0769 24326.6472
    22809.964 0.0007015 17705.7598 23871.3859
    22462.661 0.0007123 17707.445 23410.4411
    22124.428 0.0007232 17709.1373 22956.1681
    21792.96 0.0007342 17710.8361 22518.0274
    21440.265 0.0007463 17712.5386 22103.0108
    21068.765 0.0007594 17714.2467 21716.004
    20671.081 0.0007741 17715.9596 21360.1145
    20398.938 0.0007844 17717.6775 21036.8053
    20131.851 0.0007948 17719.4019 20746.8139
    19844.654 0.0008063 17721.1289 20489.3771
    19647.593 0.0008144 17722.8628 20263.121
    19480.128 0.0008213 17724.6024 20066.0798
    19340.803 0.0008273 17726.3467 19895.8841
    19274.093 0.0008301 17728.0959 19749.9299
    19181.79 0.0008342 17729.8499 19625.522
    19037.861 0.0008405 17731.61 19519.9975
    19042.422 0.0008402 17733.3748 19430.8147
    19046.707 0.0008401 17735.1433 19355.6236
    19027.167 0.0008409 17736.9185 19292.313
    18950.83 0.0008443 17738.6996 19239.0223
    18895.701 0.0008468 17740.4851 19194.1484
    18878.35 0.0008475 17742.2754 19156.3381
    18856.682 0.0008485 17744.0713 19124.4663
    18845.479 0.000849 17745.8727 19097.6107
    18849.066 0.0008488 17747.6787 19075.6485
    18761.52 0.0008528 17749.4907 19056.7361
    18711.189 0.0008551 17751.3052 19041.0183
    18719.376 0.0008547 17753.1268 19028.1252
    18694.34 0.0008559 17754.9543 19017.7602
    18690.333 0.0008561 17756.7863 19009.6905
    18716.07 0.0008549 17758.6232 19003.7348
    18724.942 0.0008545 17760.4651 18999.7499
    18736.319 0.000854 17762.3124 18997.6245
    18752.028 0.0008532 17764.1658 18997.2707
    18706.899 0.0008553 17766.0213 18998.616
    18711.574 0.0008551 17767.8844 19001.6134
    18779.346 0.000852 17769.7533 19006.2214
    18760.19 0.0008529 17771.6263 19012.4102
    18739.716 0.0008538 17773.5044 19020.1629
    18721.892 0.0008546 17775.388 19029.4706
    18738.517 0.0008539 17777.2759 19040.332
    18738.641 0.0008539 17779.1696 19052.7557
    18719.08 0.0008548 17781.0672 19066.7549
    18746.365 0.0008535 17782.9715 19082.3551
    18752.897 0.0008698 17784.8809 19099.5854
    18735.786 0.0009068 17786.795 19118.4831
    18749.294 0.0009067 17788.7141 19139.0943
    18766.065 0.0009059 17790.6388 19161.4736
    18785.751 0.000905 17792.5682 19185.6822
    18828.782 0.0009029 17794.503 19211.7922
    18886.12 0.0009001 17796.4437 19239.8846
    18957.64 0.0008967 17798.3867 19270.0463
    18927.244 0.0008982 17800.3368 19302.3837
    18930.053 0.000898 17802.2931 19337.0083
    18964.892 0.0008964 17804.2532 19374.0437
    18950.152 0.0008971 17806.2181 19413.6299
    18958.528 0.000878 17808.1887 19455.9212
    18989.05 0.0008426 17810.1644 19501.0884
    19033.483 0.0008406 17812.146 19549.3202
    19107.116 0.0008374 17814.1296 19600.2703
    19205.235 0.0008331 17816.121 19655.2783
    19217.748 0.0008326 17818.1181 19714.0457
    19250.608 0.0008311 17820.1187 19776.8525
    19299.76 0.000829 17822.1257 19844.0156
    19299.344 0.000829 17824.1366 19915.8803
    19372.235 0.0008259 17826.1531 19992.8357
    19506.899 0.0008202 17828.1754 20075.3123
    19616.351 0.0008156 17830.2003 20163.7877
    19699.865 0.0008122 17832.2326 20258.8039
    19763.938 0.0008096 17834.2701 20360.9616
    19867.147 0.0008053 17836.312 20470.9376
    19970.166 0.0008012 17838.359 20589.5004
    20073.902 0.000797 17840.4115 20717.5214
    20191.572 0.0007924 17842.4689 20856.0026
    20306.943 0.0007879 17844.5309 21006.1034
    20423.34 0.0007834 17846.5996 21169.1936
    20578.856 0.0007775 17848.6698 21346.9035
    20780.411 0.00077 17850.7476 21541.2382
    21017.471 0.0007613 17852.8315 21754.6919
    21266.034 0.0007524 17854.9189 21990.4766
    21561.251 0.0007421 17857.0117 22252.6777
    21891.3 0.0007309 17859.1096 22546.7938
    22231.944 0.0007197 17861.2129 22880.1184
    22570.86 0.0007089 17863.3219 23262.4038
    22930.395 0.0006978 17865.4334 23706.654
    23506.087 0.0006807 17867.5512 24230.0842
    24172.35 0.000662 17869.6757 24855.1692
    24920.679 0.0006421 17871.8038 25610.7579
    25854.779 0.0006189 17873.9373 26533.1243
    26946.257 0.0005939 17876.076 27666.7541
    28189.656 0.0005677 17878.2196 29064.6892
    29835.069 0.0005365 17880.3682 30788.1798
    31777.49 0.0005038 17882.5211 32905.3525
    34015.332 0.0004705 17884.6797 35488.7198
    37068.004 0.000432 17886.8446 38611.3874
    40705.757 0.0003936 17889.0133 42341.8811
    44894.917 0.0003566 17891.1868 46737.8542
    50443.784 0.0003176 17893.3658 51838.7473
    56628.668 0.0002831 17895.5499 57657.9013
    63330.773 0.0002528 17897.7386 64174.2502
    70957.589 0.0002258 17899.9342 71323.6462
    78770.373 0.0002034 17902.1311 78989.5239
    86660.235 0.0001847 17904.3351 86992.7619
    94374.206 0.0001697 17906.5451 95078.8644
    101431.959 0.0001578 17908.7594 102909.6634
    107790.035 0.0001484 17910.9788 110060.327
    112217.932 0.0001426 17913.2031 116039.2742
    115568.449 0.0001385 17915.4326 120343.4865
    117942.487 0.0001357 17917.6679 122551.4191
    118150.619 0.0001354 17919.9054 122428.8242
    116963.865 0.0001368 17922.1498 119998.4764
    114696.526 0.0001395 17924.4001 115533.9094
    110580.722 0.0001447 17926.6545 109481.2151
    105378.494 0.0001519 17928.9139 102352.5025
    99348.927 0.0001611 17931.1784 94637.5557
    91933.348 0.0001741 17933.4478 86754.6622
    84496.38 0.0001896 17935.7223 79035.2747
    77057.8 0.0002078 17938.0007 71725.7138
    69657.533 0.0002299 17940.2848 65000.0733
    62511.491 0.0002564 17942.576 58969.3557
    55704.759 0.0002874 17944.8708 53691.7678
    49846.327 0.0003214 17947.1701 49181.2755
    44825.812 0.0003575 17949.4745 45415.6218
    40417.831 0.0003961 17951.7835 42343.9114
    36994.224 0.0004328 17954.0979 39893.7346
    34228.701 0.0004678 17956.4187 37977.495
    31914.118 0.0005014 17958.7407 36497.847
    30261.325 0.0005289 17961.0706 35352.5133
    28928.526 0.0005532 17963.4055 34439.2063
    27791.944 0.0005757 17965.7449 33661.76
    26896.765 0.0005949 17968.0894 32937.8215
    26132.32 0.0006123 17970.4391 32206.5972
    25443.218 0.0006289 17972.7934 31433.5464
    24838.663 0.0006442 17975.1538 30609.3752
    24238.223 0.0006602 17977.5161 29743.6771
    23670.224 0.000676 17979.8851 28856.0771
    23204.723 0.0006895 17982.2604 27969.368
    22735.623 0.0007038 17984.6396 27103.658
    22298.93 0.0007175 17987.024 26275.9855
    21969.035 0.0007283 17989.4127 25498.8722
    21634.928 0.0007396 17991.8066 24780.8581
    21309.407 0.0007509 17994.2059 24126.967
    21014.295 0.0007614 17996.6078 23539.1922
    20766.765 0.0007705 17999.0169 23016.9831
    20534.296 0.0007872 18001.4327 22557.7175
    20300.047 0.0008292 18003.851 22157.2001
    20089.665 0.0008462 18006.2745 21810.1685
    19912.631 0.0008537 18008.7038 21510.754
    19807.405 0.0008583 18011.137 21252.8951
    19715.087 0.0008623 18013.5756 21030.6816
    19626.095 0.0008662 18016.0198 20838.6012
    19535.61 0.0008702 18018.4659 20671.6976
    19427.367 0.0008751 18020.9191 20525.6675
    19325.512 0.0008797 18023.3782 20396.862
    19253.054 0.000883 18025.8414 20282.2618
    19171.551 0.0008867 18028.3091 20179.4188
    19095.349 0.0008798 18030.7825 20086.3759
    19038.255 0.0008474 18033.2604 20001.5819
    19020.394 0.0008412 18035.7441 19923.8184
    19024.966 0.000841 18038.2293 19852.1199
    19058.382 0.0008395 18040.722 19785.732
    18994.133 0.0008424 18043.2209 19724.0442
    18915.075 0.0008459 18045.7229 19666.5596
    18857.298 0.0008485 18048.2302 19612.8723
    18769.402 0.0008525 18050.7422 19562.6387
    18727.997 0.0008543 18053.2594 19515.5659
    18803.656 0.0008509 18055.7811 19471.3991
    18786.446 0.0008517 18058.3068 19429.9141
    18752.321 0.0008532 18060.8388 19390.914
    18726.069 0.0008544 18063.3766 19354.2209
    18694.164 0.0008559 18065.9173 19320.0926
    18655.348 0.0008577 18068.4642 19287.5455
    18604.934 0.00086 18071.0152 19256.8663
    18580.627 0.0008611 18073.5703 19227.9351
    18578.3 0.0008612 18076.132 19200.6449
    18608.793 0.0008598 18078.6988 19174.894
    18581.054 0.0008611 18081.2669 19150.587
    18553.3 0.0008624 18083.8422 19127.646
    18545.984 0.0008627 18086.4234 19105.9922
    18534.449 0.0008633 18089.0085 19085.5529
    18527.268 0.0008636 18091.5987 19066.6198
    18529.334 0.0008635 18094.1935 19048.422
    18520.168 0.0008639 18096.7927 19031.2591
    18489.522 0.0008654 18099.3984 19015.0826
    18424.456 0.0008684 18102.0051 18999.8403
    18431.515 0.0008681 18104.6202 18985.4962
    18468.632 0.0008663 18107.2403 18972.0081
    18537.949 0.0008631 18109.8638 18959.3377
    18502.031 0.0008647 18112.4922 18947.4532
    18457.039 0.0008669 18115.1257 18936.3244
    18421.634 0.0008685 18117.7638 18925.9229
    18442.212 0.0008676 18120.4065 18916.2233
    18445.824 0.0008674 18123.0534 18907.2018
    18411.071 0.000869 18125.7066 18898.84
    18370.575 0.0008709 18128.3646 18891.1176
    18330.916 0.0008728 18131.0273 18884.0173
    18293.587 0.0008746 18133.6938 18877.5239
    18338.304 0.0008725 18136.366 18871.6261
    18374.221 0.0008708 18139.042 18866.311
    18383.804 0.0008703 18141.7241 18861.5717
    18373.742 0.0008708 18144.411 18857.3996
    18360.517 0.0008714 18147.0994 18853.9622
    18345.606 0.0008722 18149.7951 18850.9083
    18374.053 0.0008708 18152.4972 18848.4114
    18409.451 0.0008691 18155.2019 18846.4678
    18448.996 0.0008672 18157.9116 18845.0815
    18369.749 0.000871 18160.6268 18844.2564
    18338.214 0.0008725 18163.3465 18843.9975
    18382.962 0.0008704 18166.0721 18844.314
    18361.711 0.0008714 18168.7984 18845.2108
    18343.876 0.0008722 18171.5322 18846.7072
    18336.509 0.0008726 18174.2716 18848.8164
    18355.658 0.0008717 18177.0148 18851.5544
    18373.517 0.0008708 18179.7632 18854.9433
    18387.72 0.0008702 18182.5164 18859.007
    18365.248 0.0008712 18185.2731 18863.7713
    18374.721 0.0008708 18188.0353 18869.27
    18424.979 0.0008684 18190.8013 18875.5371
    18488.593 0.0008654 18193.5727 18882.6143
    18520.915 0.0008639 18196.35 18890.5477
    18516.123 0.0008641 18199.1318 18899.3876
    18541.469 0.0008629 18201.9173 18909.191
    18558.168 0.0008622 18204.7074 18920.0242
    18563.938 0.0008619 18207.5025 18931.9614
    18599.577 0.0008602 18210.3023 18945.0856
    18586.476 0.0008608 18213.1086 18959.4932
    18519.399 0.000864 18215.9152 18975.2854
    18593.483 0.0008605 18218.7283 18992.5918
    18647.066 0.000858 18221.5482 19011.7558
    18676.395 0.0008567 18224.3717 19032.5393
    18746.999 0.0008535 18227.2 19055.3411
    18789.778 0.0008515 18230.0323 19080.3979
    18803.777 0.0008509 18232.8696 19108.0026
    18823.366 0.00085 18235.7127 19138.5211
    18876.612 0.0008476 18238.557 19172.4142
    18962.853 0.0008438 18241.4094 19210.2921
    19017.682 0.0008413 18244.2651 19252.9399
    19079.235 0.0008386 18247.1256 19301.4007
    19148.242 0.0008356 18249.9913 19357.0485
    19282.491 0.0008298 18252.861 19421.6885
    19384.582 0.0008254 18255.7353 19497.7701
    19459.24 0.0008222 18258.6143 19588.127
    19628.216 0.0008152 18261.4983 19696.6845
    19797.234 0.0008082 18264.3864 19828.1901
    19969.231 0.0008023 18267.2796 19988.4018
    20230.279 0.0008246 18270.177 20184.1155
    20508.509 0.0008289 18273.0791 20423.1226
    20810.376 0.0008169 18275.9868 20714.0516
    21321.517 0.0007974 18278.8979 21066.2836
    21899.051 0.0007764 18281.8134 21488.7026
    22542.133 0.0007542 18284.7341 21990.3442
    23381.022 0.0007272 18287.659 22578.8503
    24307.023 0.0006995 18290.5895 23259.8497
    25320.846 0.0006714 18293.5233 24036.0353
    26622.319 0.0006388 18296.4624 24906.2076
    27955.822 0.0006083 18299.4061 25864.2443
    29327.768 0.0005781 18302.3542 26898.0039
    30892.145 0.0005269 18305.3066 27988.0766
    32386.128 0.0004942 18308.2631 29106.3681
    33813.465 0.0004732 18311.2259 30214.649
    35071.891 0.0004563 18314.1916 31263.5972
    35964.663 0.0004449 18317.1631 32193.572
    36572.29 0.0004375 18320.1374 32938.7368
    36983.941 0.0004326 18323.1188 33435.8775
    37103.459 0.0004312 18326.1029 33636.9212
    37014.351 0.0004323 18329.0922 33521.0727
    36906.989 0.0004335 18332.0856 33100.7316
    36387.587 0.0004397 18335.0834 32417.9087
    35547.104 0.0004501 18338.0863 31533.1927
    34345.921 0.0004659 18341.0932 30512.9351
    33077.634 0.0004838 18344.1055 29418.642
    31750.576 0.000504 18347.1214 28302.6532
    30302.182 0.0005281 18350.1421 27206.0339
    28832.991 0.0005551 18353.1673 26159.3797
    27374.142 0.0005845 18356.1964 25184.2157
    26098.425 0.0006132 18359.2311 24294.4504
    24860.799 0.0006438 18362.2694 23497.6647
    23689.729 0.0006754 18365.3133 22796.2485
    22827 0.000701 18368.3609 22188.4338
    22042.054 0.000726 18371.4127 21669.2801
    21345.102 0.0007496 18374.4693 21231.6051
    20925.055 0.0007647 18377.53 20866.8366
    20539.293 0.000779 18380.5958 20565.7724
    20184.272 0.0007927 18383.6651 20319.1937
    19897.541 0.0008041 18386.74 20118.3482
    19713.232 0.0008116 18389.8188 19955.2676
    19596.408 0.0008165 18392.9018 19822.9645
    19541.232 0.0008188 18395.9895 19715.5063
    19430.684 0.0008235 18399.0817 19628.0022
    19304.52 0.0008288 18402.1781 19556.5315
    19254.578 0.000831 18405.2799 19498.0358
    19183.975 0.000834 18408.3851 19450.1876
    19113.034 0.0008371 18411.4949 19411.2705
    19094.857 0.0008379 18414.6093 19380.056
    19070.974 0.000839 18417.7277 19355.6988
    19055.375 0.0008397 18420.8505 19337.6477
    19093.369 0.000838 18423.9784 19325.5707
    19178.568 0.0008342 18427.1105 19319.2908
    19278.052 0.00083 18430.247 19318.7365
    19339.566 0.0008273 18433.3868 19323.8966
    19425.204 0.0008237 18436.5322 19334.7865
    19536.752 0.000819 18439.6814 19351.4075
    19711.977 0.0008117 18442.8355 19373.722
    19931.629 0.0008027 18445.9938 19401.9153
    20180.805 0.0007928 18449.1562 19435.1867
    20470.003 0.0007816 18452.323 19473.4914
    20786.628 0.0007698 18455.4941 19516.3262
    21141.706 0.0007568 18458.6692 19562.9878
    21600.601 0.0007408 18461.8494 19612.5317
    22061.097 0.0007253 18465.034 19663.723
    22529.652 0.0007102 18468.2226 19714.9954
    23025.545 0.0006949 18471.4145 19764.4254
    23483.765 0.0006814 18474.612 19809.7544
    23914.899 0.000669 18477.8133 19848.4788
    24303 0.0006584 18481.019 19878.0551
    24534.725 0.0006521 18484.2297 19896.1998
    24705.266 0.0006476 18487.4439 19901.2369
    24869.153 0.0006434 18490.6623 19892.405
    24896.23 0.0006427 18493.8854 19870.0019
    24840.997 0.0006441 18497.1129 19835.3158
    24681.135 0.0006483 18500.344 19790.3736
    24430.851 0.0006549 18503.5803 19737.5961
    24129.538 0.0006631 18506.8205 19679.4633
    23768.252 0.0006732 18510.0645 19618.2759
    23340.94 0.0006855 18513.314 19556.0217
    22860.387 0.0006999 18516.5667 19494.3228
    22288.168 0.0007179 18519.8236 19434.4545
    21835.22 0.0007328 18523.0851 19377.3781
    21411.624 0.0007473 18526.3504 19323.7857
    20963.665 0.0007633 18529.6208 19274.1458
    20615.182 0.0007762 18532.8947 19228.7364
    20291.614 0.0007885 18536.1732 19187.6805
    19953.533 0.0008019 18539.4556 19150.9709
    19657.392 0.000814 18542.7417 19118.4958
    19412.489 0.0008242 18546.0334 19090.0637
    19268.553 0.0008304 18549.3286 19065.4186
    19152.518 0.0008354 18552.6272 19044.3231
    19029.204 0.0008408 18555.9313 19026.3437
    18868.607 0.000848 18559.2393 19011.2093
    18835.153 0.0008495 18562.5505 18998.5955
    18789.509 0.0008515 18565.8666 18988.1944
    18634.717 0.0008586 18569.187 18979.7173
    18618.969 0.0008593 18572.5114 18972.9022
    18615.045 0.00087 18575.8394 18967.5155
    18558.213 0.0009088 18579.1732 18963.3561
    18521.691 0.0009178 18582.5098 18960.2472
    18495.963 0.0009191 18585.8507 18958.0435
    18483.386 0.0009197 18589.1964 18956.6325
    18525.382 0.0009177 18592.5459 18956.0566
    18566.136 0.0009157 18595.8988 18955.9228
    18578.084 0.0009151 18599.2564 18956.3297
    18545.086 0.0009167 18602.6184 18957.227
    18496.893 0.0009191 18605.9841 18958.5763
    18437.238 0.0009221 18609.3542 18960.3499
    18409.706 0.0009234 18612.7281 18962.5275
    18385.056 0.000912 18616.1062 18965.0963
    18353.328 0.0008773 18619.4882 18968.0486
    18380.539 0.0008705 18622.8745 18971.3835
    18401.542 0.0008695 18626.2656 18975.1049
    18389.491 0.0008701 18629.6595 18979.2198
    18424.906 0.0008684 18633.0582 18983.7446
    18433.301 0.000868 18636.4607 18988.6991
    18376.651 0.0008707 18639.8675 18994.1122
    18370.956 0.0008709 18643.2781 19000.0206
    18351.199 0.0008719 18646.6925 19006.4729
    18291.53 0.0008747 18650.1117 19013.5318
    18384.142 0.0008703 18653.5347 19021.2752
    18452.249 0.0008671 18656.961 19030.8528
    18438.039 0.0008678 18660.3917 19040.2883
    18479.873 0.0008658 18663.8261 19050.7835
    18478.407 0.0008659 18667.2658 19062.5274
    18392.195 0.00087 18670.7088 19075.7448
    18386.815 0.0008702 18674.1551 19090.7067
    18392.103 0.00087 18677.6058 19107.7341
    18397.111 0.0008697 18681.0612 19127.1988
    18442.593 0.0008676 18684.5204 19149.5242
    18464.449 0.0008665 18687.9829 19175.1857
    18442.281 0.0008676 18691.4492 19204.7069
    18463.863 0.0008666 18694.9203 19238.6502
    18503.825 0.0008647 18698.3948 19277.6019
    18563.726 0.0008619 18701.874 19322.1603
    18638.325 0.0008584 18705.357 19372.9074
    18653.767 0.0008577 18708.8433 19430.3869
    18582.088 0.000861 18712.3339 19495.0737
    18610.972 0.0008597 18715.8278 19567.3366
    18679.983 0.0008565 18719.3265 19647.4061
    18791.665 0.0008514 18722.8285 19735.3288
    18981.692 0.0008429 18726.3352 19830.9301
    19150.101 0.0008355 18729.8448 19933.7596
    19280.711 0.0008298 18733.3592 20043.0444
    19560.157 0.000818 18736.8768 20157.6174
    19843.544 0.0008063 18740.3978 20275.848
    20117.755 0.0007953 18743.9241 20395.7639
    20469.382 0.0007817 18747.4541 20514.1575
    20815.414 0.0007687 18750.9875 20627.7663
    21148.148 0.0007566 18754.5241 20732.5856
    21531.795 0.0007431 18758.0655 20823.8973
    21895.228 0.0007308 18761.6112 20897.1451
    22230.699 0.0007197 18765.1598 20948.1222
    22436.677 0.0007131 18768.7116 20973.6955
    22589.367 0.0007083 18772.2687 20972.3576
    22686.512 0.0007053 18775.8281 20944.5149
    22699.132 0.0007049 18779.3927 20892.4183
    22651.587 0.0007064 18782.9607 20819.7274
    22539.271 0.0007099 18786.5325 20730.9069
    22331.363 0.0007165 18790.1075 20630.6164
    22030.34 0.0007263 18793.6874 20523.2473
    21629.958 0.0007397 18797.2705 20412.6408
    21250.697 0.000753 18800.8579 20301.9845
    20865.281 0.0007669 18804.4481 20193.8094
    20472.871 0.0007815 18808.0426 20090.0569
    20152.766 0.0007939 18811.6409 19992.1556
    19879.224 0.0008049 18815.2425 19901.1
    19652.755 0.0008141 18818.8483 19817.5241
    19425.294 0.0008237 18822.4585 19741.7584
    19213.621 0.0008328 18826.0714 19673.8797
    19018.282 0.0008413 18829.6881 19613.7626
    18940.706 0.0008448 18833.3091 19561.117
    18871.841 0.0008478 18836.9334 19515.5278
    18811.641 0.0008505 18840.561 19476.4898
    18771.375 0.0008524 18844.1929 19443.4434
    18735.941 0.000854 18847.8285 19415.7979
    18704.977 0.0008554 18851.4675 19392.9612
    18672.343 0.0008569 18855.1102 19374.3576
    18654.906 0.0008577 18858.7577 19359.4461
    18649.07 0.000858 18862.408 19347.7235
    18574.73 0.0008614 18866.0611 19338.7396
    18568.56 0.0008617 18869.7189 19332.0963
    18619.795 0.0008593 18873.3801 19327.4473
    18618.081 0.0008594 18877.0445 19324.4969
    18631.085 0.0008588 18880.7132 19323.0002
    18655.003 0.0008577 18884.3862 19322.7512
    18647.774 0.000858 18888.0615 19323.5804
    18622.934 0.0008592 18891.7405 19325.3556
    18587.364 0.0008608 18895.4239 19327.9673
    18615.118 0.0008595 18899.1095 19331.3292
    18626.294 0.000859 18902.7994 19335.3797
    18623.917 0.0008591 18906.4946 19340.0687
    18614.728 0.0008595 18910.1915 19345.3555
    18635.215 0.0008586 18913.8923 19351.2161
    18670.731 0.000857 18917.5973 19357.6297
    18606.213 0.0008599 18921.3051 19365.4161
    18606.339 0.0008599 18925.0162 19372.9074
    18645.638 0.0008608 18928.7316 19380.9339
    18585.161 0.0008992 18932.4507 19389.4969
    18575.823 0.0009152 18936.1726 19398.6076
    18599.503 0.000914 18939.8988 19408.2733
    18586.55 0.0009147 18943.6283 19418.5092
    18622.008 0.0009129 18947.361 19429.3332
    18690.376 0.0009095 18951.0976 19440.7672
    18753.894 0.0009065 18954.8369 19452.8331
    18759.628 0.0009062 18958.5805 19465.5684
    18729.203 0.0009077 18962.3278 19478.9987
    18719.434 0.0009082 18966.0775 19493.1627
    18718.924 0.0009082 18969.8319 19508.1054
    18720.313 0.0009039 18973.5886 19523.8729
    18689.491 0.0008694 18977.3495 19540.5218
    18693.485 0.0008559 18981.1133 19558.1131
    18722.295 0.0008546 18984.8808 19576.719
    18774.02 0.0008522 18988.6526 19596.4221
    18827.621 0.0008498 18992.4266 19617.3154
    18867.936 0.000848 18996.2055 19639.5128
    18810.571 0.0008506 18999.9866 19663.1433
    18795.581 0.0008513 19003.7715 19688.3655
    18806.879 0.0008507 19007.5596 19715.3681
    18828.83 0.0008497 19011.3511 19744.3807
    18897.141 0.0008467 19015.1453 19775.6837
    18971.726 0.0008434 19018.9438 19809.6233
    18930.207 0.0008452 19022.7455 19846.6227
    18973.061 0.0008433 19026.5515 19887.2045
    19050.241 0.0008399 19030.3598 19932.0071
    19065.166 0.0008392 19034.1714 19981.8143
    19074.034 0.0008388 19037.9867 20037.5751
    19077.663 0.0008387 19041.8049 20100.431
    19070.487 0.000839 19045.6272 20171.7447
    19144.372 0.0008357 19049.4519 20253.1164
    19238.808 0.0008317 19053.2808 20346.4094
    19234.601 0.0008318 19057.1125 20453.7537
    19274.774 0.0008301 19060.9475 20577.5489
    19339.335 0.0008274 19064.7857 20720.4481
    19417.333 0.000824 19068.6272 20885.5095
    19534.458 0.0008191 19072.473 21075.409
    19649.143 0.0008143 19076.321 21293.465
    19673.455 0.0008133 19080.1723 21542.8119
    19769.094 0.0008093 19084.0274 21826.9633
    19905.054 0.0008038 19087.8853 22147.6575
    20075.506 0.000797 19091.7464 22507.7168
    20266.194 0.0007895 19095.6108 22908.86
    20460.313 0.000782 19099.4784 23352.0111
    20633.576 0.0007754 19103.3493 23837.0953
    20908.27 0.0007653 19107.224 24362.8135
    21210.255 0.0007544 19111.101 24926.389
    21456.89 0.0007457 19114.9812 25523.2774
    21778.675 0.0007347 19118.8656 26146.8294
    22124.148 0.0007232 19122.7529 26788.1166
    22447.284 0.0007128 19126.6424 27434.615
    22879.343 0.0006994 19130.5362 28071.1868
    23319.636 0.0006861 19134.4322 28679.0042
    23646.253 0.0006767 19138.3315 29236.0472
    23936.216 0.0006685 19142.2351 29718.099
    24175.794 0.0006618 19146.1409 30100.653
    24295.543 0.0006585 19150.05 30361.7176
    24432.294 0.0006549 19153.9619 30485.0242
    24532.191 0.0006522 19157.877 30462.8245
    24499.22 0.0006531 19161.7959 30297.3338
    24385.693 0.0006561 19165.7171 30000.3264
    24227.533 0.0006604 19169.642 29590.9879
    24017.493 0.0006662 19173.5692 29092.8273
    23754.912 0.0006736 19177.4996 28530.5673
    23467.239 0.0006818 19181.4338 27927.6897
    23156.403 0.000691 19185.3708 27304.9408
    22831.046 0.0007008 19189.3105 26679.6877
    22511.969 0.0007107 19193.254 26065.8787
    22222.197 0.00072 19197.1997 25474.315
    21875.465 0.0007314 19201.1492 24913.0699
    21530.32 0.0007431 19205.1005 24387.8899
    21233.142 0.0007535 19209.056 23902.5814
    21019.872 0.0007612 19213.0138 23459.3166
    20827.199 0.0007682 19216.9754 23058.9157
    20627.113 0.0007757 19220.9392 22701.0819
    20476.682 0.0007814 19224.9063 22384.6247
    20339.713 0.0007867 19228.8761 22107.6571
    20203.199 0.000792 19232.8487 21867.7898
    20106.13 0.0007958 19236.8255 21662.3053
    20029.471 0.0007988 19240.8041 21488.3127
    19976.874 0.0008009 19244.786 21342.8997
    19909.453 0.0008036 19248.7706 21223.2485
    19855.875 0.0008058 19252.7585 21126.7485
    19841.141 0.0008064 19256.7487 21051.0806
    19845.727 0.0008062 19260.742 20994.2965
    19860.777 0.0008056 19264.7392 20954.8792
    19888.796 0.0008045 19268.7386 20931.7974
    19884.29 0.0008047 19272.7408 20924.5589
    19876.703 0.000805 19276.7457 20933.2551
    19877.306 0.0008049 19280.7534 20958.6036
    19940.875 0.0008024 19284.7648 21001.9859
    20000.765 0.0008 19288.7785 21065.4703
    20027.687 0.0007989 19292.7949 21151.8237
    20122.668 0.0007951 19296.8141 21264.4896
    20229.847 0.0007909 19300.8366 21407.5324
    20335.264 0.0007868 19304.8623 21585.5305
    20398.758 0.0007844 19308.8897 21803.4128
    20537.406 0.0007791 19312.9204 22066.2376
    20829.199 0.0007681 19316.9544 22378.8958
    21121.252 0.0007842 19320.9901 22745.765
    21458.412 0.0007922 19325.0286 23170.3066
    21876.027 0.0007771 19329.0708 23654.6246
    22399.563 0.000759 19333.1158 24198.9896
    22977.672 0.0007399 19337.1631 24801.3352
    23620.868 0.0007197 19341.213 25456.7164
    24490.216 0.0006943 19345.2658 26156.6901
    25376.656 0.00067 19349.3213 26888.601
    26235.99 0.000648 19353.3795 27634.7692
    27129.964 0.0006267 19357.4405 28371.7004
    28002.058 0.0006071 19361.5043 29069.6312
    28831.39 0.0005897 19365.5713 29693.0388
    29428.077 0.0005571 19369.64 30203.1152
    29944.415 0.0005343 19373.712 30561.4742
    30381.702 0.0005266 19377.7858 30737.9554
    30636.967 0.0005223 19381.8628 30716.3661
    30744.431 0.0005204 19385.943 30499.0512
    30661.992 0.0005218 19390.0245 30104.9377
    30230.348 0.0005293 19394.1103 29566.9319
    29669.163 0.0005393 19398.1978 28923.673
    28973.873 0.0005522 19402.2885 28213.7037
    28225.123 0.0005669 19406.381 27471.3972
    27483.043 0.0005822 19410.4763 26725.1358
    26757.483 0.000598 19414.5743 25997.0694
    25845.444 0.0006192 19418.6755 25303.6871
    24957.462 0.0006412 19422.779 24656.7166
    24123.785 0.0006633 19426.8843 24063.5542
    23379.471 0.0006845 19430.9927 23528.5122
    22722.636 0.0007042 19435.103 23053.0323
    22171.371 0.0007217 19439.2175 22636.3261
    21779.219 0.0007347 19443.3332 22275.8524
    21418.923 0.000747 19447.4517 21967.796
    21085.455 0.0007588 19451.5729 21707.4834
    20840.274 0.0007678 19455.6964 21489.7754
    20643.298 0.0007751 19459.8221 21309.3888
    20499.11 0.0007805 19463.9506 21161.1667
    20370.638 0.0007855 19468.0823 21040.2721
    20293.009 0.0007885 19472.2157 20942.3231
    20274.705 0.0007892 19476.3509 20863.4689
    20138.751 0.0007945 19480.4904 20800.4168
    20046.173 0.0007982 19484.6301 20750.4175
    20008.645 0.0007997 19488.774 20711.2387
    20023.413 0.0007991 19492.9197 20681.1003
    20029.466 0.0007988 19497.0676 20658.6306
    20024.069 0.000799 19501.2188 20642.8045
    19946.661 0.0008021 19505.3717 20632.8905
    19932.538 0.0008027 19509.5273 20628.4167
    19988.016 0.0008005 19513.6842 20629.1553
    19941.561 0.0008023 19517.8449 20635.0746
    19902.288 0.0008039 19522.0077 20646.2632
    19871.91 0.0008052 19526.1719 20663.1485
    19799.569 0.0008081 19530.3393 20686.3449
    19838.529 0.0008065 19534.5089 20716.729
    19989.178 0.0008004 19538.6812 20755.4795
    20033.199 0.0007987 19542.8553 20804.1208
    20073.708 0.0007971 19547.0321 20864.5665
    20110.867 0.0007956 19551.2107 20939.1574
    20153.667 0.0007939 19555.3921 21030.6878
    20207.907 0.0007918 19559.5751 21142.4084
    20273.339 0.0007892 19563.7604 21278.0016
    20360.596 0.0007858 19567.949 21441.5175
    20454.139 0.0007823 19572.1393 21637.2607
    20554.381 0.0007784 19576.3318 21869.6352
    20688.992 0.0007734 19580.5261 22142.9236
    20864.09 0.0007669 19584.7231 22461.0322
    21077.201 0.0007591 19588.9228 22827.1742
    21353.938 0.0007493 19593.1233 23243.5333
    21668.016 0.0007384 19597.327 23710.8942
    22024.847 0.0007264 19601.5325 24228.2423
    22618.652 0.0007074 19605.7407 24792.343
    23213.785 0.0006893 19609.9506 25397.2533
    23823.946 0.0006716 19614.1633 26033.7778
    24686.11 0.0006482 19618.3777 26688.8173
    25664.438 0.0006236 19622.5949 27344.6993
    26736.276 0.0005985 19626.8128 27978.6477
    27822.636 0.0005752 19631.0334 28562.8201
    28932.961 0.0005531 19635.2578 29065.468
    30054.104 0.0005324 19639.4819 29453.8289
    31071.739 0.000515 19643.7102 29698.7935
    31992.201 0.0005002 19647.9388 29780.4265
    32820.299 0.0004875 19652.1701 29692.4103
    33409.646 0.0004789 19656.4042 29443.4885
    33764.307 0.0004739 19660.6395 29055.2295
    33929.651 0.0004716 19664.8765 28557.2227
    33878.354 0.0004723 19669.1168 27981.7238
    33631.566 0.0004757 19673.3578 27359.4575
    33224.957 0.0004816 19677.6015 26717.1895
    32589.163 0.000491 19681.847 26076.8212
    31818.178 0.0005029 19686.0947 25455.4497
    30936.828 0.0005172 19690.3456 24865.8566
    29884.668 0.0005355 19694.5973 24317.1099
    28865.529 0.0005544 19698.8507 23815.1255
    27852.552 0.0005745 19703.1059 23363.2224
    26715.641 0.000599 19707.3633 22962.5517
    25720.308 0.0006222 19711.6239 22612.5341
    24833.328 0.0006443 19715.8852 22311.2461
    24090.968 0.0006642 19720.1488 22055.7975
    23345.848 0.0006854 19724.4146 21842.6585
    22641.392 0.0007067 19728.6817 21667.9559
    22229.409 0.0007198 19732.9505 21527.7179
    21800.762 0.0007526 19737.2215 21418.0645
    21390.7 0.0007947 19741.4952 21335.3433
    21162.769 0.0008033 19745.7697 21276.2124
    21008.187 0.0008092 19750.0459 21237.6841
    20893.163 0.0008137 19754.3249 21217.1219
    20766.642 0.0008186 19758.6056 21212.2104
    20684.561 0.0008219 19762.8875 21220.9069
    20614.503 0.0008246 19767.1726 21241.379
    20475.812 0.0008303 19771.4585 21271.9226
    20389.654 0.0008338 19775.7456 21310.8908
    20326.992 0.0008363 19780.0349 21356.607
    20242.487 0.0008398 19784.327 21407.2806
    20182.698 0.0008198 19788.6198 21460.9272
    20139.3 0.0007945 19792.9148 21515.3084
    20115.048 0.0007954 19797.2116 21567.8964
    20133.526 0.0007947 19801.5096 21615.8998
    20162.551 0.0007935 19805.8093 21656.3751
    20143.125 0.0007943 19810.1113 21686.4333
    20104.787 0.0007958 19814.4149 21703.5331
    20053.892 0.0007978 19818.7203 21705.8157
    19986.798 0.0008005 19823.028 21692.3778
    20006.697 0.0007997 19827.3368 21663.4094
    20060.991 0.0007976 19831.6464 21620.1401
    20094.173 0.0007963 19835.9588 21564.6152
    20048.598 0.0007981 19840.2728 21499.3666
    19989.448 0.0008004 19844.5871 21427.0851
    20013.073 0.0007995 19848.9051 21350.3601
    20002.479 0.0007999 19853.2234 21271.4991
    19974.651 0.000801 19857.5438 21192.4594
    19935.865 0.0008026 19861.865 21114.8256
    19924.342 0.0008031 19866.189 21039.8402
    19924.993 0.000803 19870.5141 20968.4381
    19929.952 0.0008028 19874.8405 20901.2952
    19928.247 0.0008029 19879.1696 20838.8695
    19928.882 0.0008029 19883.4989 20781.4305
    19946.435 0.0008021 19887.83 20729.0972
    19926.992 0.0008029 19892.1638 20681.8596
    19908.472 0.0008037 19896.4978 20639.4088
    19938.073 0.0008025 19900.834 20601.9278
    19898.149 0.0008041 19905.171 20568.9599
    19855.896 0.0008058 19909.5097 20540.1955
    19883.963 0.0008047 19913.8506 20515.2949
    19911.956 0.0008036 19918.1922 20493.9019
    19934.06 0.0008026 19922.5356 20475.6603
    19938.57 0.0008025 19926.8802 20460.2212
    19964.706 0.0008014 19931.2265 20447.2528
    19994.413 0.0008002 19935.5756 20436.4468
    20014.103 0.0007994 19939.9243 20427.5262
    19960.985 0.0008016 19944.2748 20420.2208
    19900.204 0.000804 19948.6266 20414.3142
    19880.875 0.0008048 19952.98 20409.6105
    19814.511 0.0008075 19957.3356 20405.9409
    19796.998 0.0008082 19961.6901 20403.158
    19945.569 0.0008022 19966.0482 20401.1447
    20000.477 0.0008 19970.407 20399.7963
    20014.253 0.0007994 19974.7671 20399.0283
    19991.224 0.0008003 19979.1294 20398.7715
    19968.034 0.0008013 19983.4919 20398.9658
    19955.502 0.0008018 19987.8561 20399.5647
    19969.041 0.0008012 19992.2225 20400.5688
    20010.081 0.0007996 19996.5897 20401.8642
    20035.419 0.0007986 20000.9576 20403.4632
    20007.4 0.0007997 20005.3272 20405.3438
    20018.703 0.0007992 20009.6971 20407.4849
    20018.271 0.0007993 20014.0697 20409.8724
    19969.738 0.0008012 20018.4425 20412.4894
    19929.66 0.0008028 20022.817 20415.325
    19898.079 0.0008041 20027.1932 20418.3683
    19880.661 0.0008048 20031.5697 20421.6082
    19940.256 0.0008024 20035.9478 20425.0377
    19976.957 0.0008009 20040.3267 20428.6482
    19930.561 0.0008028 20044.7073 20432.4339
    19950.132 0.000802 20049.0892 20436.3884
    20008.215 0.0007997 20053.4722 20440.5912
    20116.185 0.0007954 20057.8565 20444.8676
    20135.163 0.0007946 20062.2405 20449.2967
    20134.549 0.0007947 20066.6277 20453.878
    20129.728 0.0007948 20071.0152 20458.6054
    20149.933 0.000794 20075.4043 20463.4771
    20157.234 0.0007938 20079.7927 20468.4881
    20131.821 0.0007947 20084.1833 20474.2303
    20106.47 0.0007958 20088.5756 20479.5197
    20091.918 0.0007964 20092.9687 20484.9441
    20096.807 0.0007961 20097.3624 20490.5021
    20106.624 0.0007958 20101.7574 20496.1932
    20121.868 0.0007951 20106.1531 20502.0161
    20145.166 0.0007943 20110.5505 20507.9711
    20171.3 0.0007932 20114.9491 20514.0577
    20201.888 0.000792 20119.3475 20520.2743
    20239.232 0.0007906 20123.748 20526.6234
    20193.503 0.0007923 20128.1488 20533.1037
    20177.863 0.000793 20132.5508 20539.7167
    20229.8 0.0007909 20136.9536 20546.4629
    20216.486 0.0007914 20141.358 20553.3443
    20222.831 0.0007912 20145.7622 20560.3604
    20273.14 0.0007892 20150.168 20567.5146
    20235.038 0.0007907 20154.5756 20574.8087
    20195.821 0.0007922 20158.9829 20582.2428
    20170.789 0.0007932 20163.391 20589.82
    20238.066 0.0007906 20167.8012 20597.5443
    20282.578 0.0008018 20172.2111 20605.4161
    20279.178 0.0008352 20176.6228 20613.44
    20242.182 0.0008398 20181.0347 20621.6179
    20226.93 0.0008405 20185.4468 20629.9532
    20247.07 0.0008396 20189.8606 20638.4509
    20271.624 0.0008386 20194.2757 20647.1147
    20326.28 0.0008364 20198.6904 20655.9473
    20421.513 0.0008325 20203.1069 20664.9552
    20381.862 0.0008341 20207.5246 20674.1427
    20353.475 0.0008353 20211.942 20683.5135
    20354.027 0.0008352 20216.3596 20693.0736
    20350.917 0.0008354 20220.7794 20702.8307
    20348.495 0.0008205 20225.1995 20712.7892
    20347.277 0.0007881 20229.6207 20722.9565
    20392.915 0.0007846 20234.0422 20733.3386
    20448.028 0.0007825 20238.4634 20744.1533
    20511.362 0.0007801 20242.8873 20754.9901
    20515.163 0.0007799 20247.3109 20766.0648
    20511.75 0.00078 20251.7353 20777.3873
    20503.345 0.0007804 20256.1598 20788.9664
    20417.012 0.0007837 20260.5856 20800.8131
    20412.195 0.0007838 20265.0115 20812.9369
    20505.379 0.0007803 20269.4387 20825.35
    20515.33 0.0007799 20273.8671 20838.0641
    20534.079 0.0007792 20278.2947 20851.09
    20565.748 0.000778 20282.7231 20864.4426
    20595.675 0.0007769 20287.1531 20878.1369
    20602.749 0.0007766 20291.5838 20892.1871
    20585.143 0.0007773 20296.0148 20906.6088
    20562.281 0.0007781 20300.4445 20921.4175
    20579.782 0.0007775 20304.8764 20936.6349
    20639.626 0.0007752 20309.309 20952.2788
    20629.343 0.0007756 20313.7413 20968.3689
    20643.673 0.000775 20318.1743 20984.9283
    20683.496 0.0007736 20322.6095 21001.9817
    20761.252 0.0007707 20327.0435 21019.5509
    20802.143 0.0007692 20331.4772 21037.6637
    20807.067 0.000769 20335.913 21056.3511
    20830.599 0.0007681 20340.3501 21075.6428
    20825.203 0.0007683 20344.7854 21095.5689
    20793.086 0.0007695 20349.2219 21116.1673
    20801.498 0.0007692 20353.6591 21137.4756
    20826.799 0.0007682 20358.0966 21159.5339
    20868.944 0.0007667 20362.5347 21182.3863
    20962.222 0.0007633 20366.9735 21206.0799
    21006.716 0.0007617 20371.4121 21230.6644
    21009.3 0.0007616 20375.8499 21256.1941
    21052.133 0.00076 20380.2899 21282.7309
    21046.614 0.0007602 20384.7286 21310.3352
    21001.357 0.0007618 20389.1695 21339.0798
    20997.104 0.000762 20393.6101 21369.0372
    21000.653 0.0007619 20398.0514 21400.2897
    21018.258 0.0007613 20402.4929 21432.9251
    21179.003 0.0007555 20406.9341 21467.0395
    21248.166 0.000753 20411.3761 21502.7389
    21247.015 0.000753 20415.8182 21540.1375
    21299.107 0.0007512 20420.2611 21579.3618
    21337.084 0.0007499 20424.7017 21620.5469
    21366.874 0.0007488 20429.1454 21663.8506
    21435.667 0.0007464 20433.5884 21709.4374
    21537.664 0.0007429 20438.0311 21758.0664
    21652.925 0.0007389 20442.4746 21808.8072
    21623.766 0.0007399 20446.9187 21862.4668
    21633.559 0.0007396 20451.3625 21919.3143
    21674.343 0.0007382 20455.806 21979.6605
    21744.616 0.0007358 20460.2498 22043.868
    21820.694 0.0007332 20464.6947 22112.3661
    21904.562 0.0007305 20469.1389 22185.6656
    22025.309 0.0007264 20473.5822 22264.3882
    22147.335 0.0007224 20478.0283 22349.2999
    22265.558 0.0007186 20482.4726 22441.3405
    22341.573 0.0007161 20486.9185 22541.6887
    22485.045 0.0007116 20491.3627 22651.8082
    22680.627 0.0007055 20495.8076 22773.5342
    22941.027 0.0006975 20500.2537 22909.1473
    23145.771 0.0006913 20504.6995 23061.4653
    23324.392 0.000686 20509.1436 23233.9436
    23572.805 0.0006788 20513.5883 23430.7736
    23817.23 0.0006718 20518.0332 23656.9661
    24070.265 0.0006647 20522.4798 23918.423
    24401.169 0.0006557 20526.9242 24221.9699
    24745.018 0.0006466 20531.3702 24575.3627
    25114.29 0.0006371 20535.815 24987.2067
    25599.846 0.000625 20540.2605 25466.8336
    26132.417 0.0006123 20544.7051 26024.0757
    26733.653 0.0005985 20549.15 26668.9676
    27590.231 0.00058 20553.5951 27411.3599
    28472.448 0.000562 20558.0403 28260.4166
    29420.437 0.0005439 20562.4853 29224.1155
    30663.443 0.0005219 20566.9295 30308.6659
    32078.402 0.0004989 20571.3744 31517.6166
    33657.302 0.0004755 20575.8195 32851.4788
    35625.414 0.0004492 20580.2628 34306.6776
    37595.707 0.0004257 20584.7064 35874.6903
    39638.567 0.0004037 20589.1511 37540.9224
    42041.808 0.0003807 20593.5955 39283.4186
    44276.757 0.0003615 20598.0386 41071.4759
    46389.955 0.0003449 20602.4824 42864.4148
    48319.041 0.0003312 20606.925 44611.2279
    50006.756 0.00032 20611.3682 46252.07
    51501.812 0.000313 20615.8101 47722.1331
    52646.454 0.0003188 20620.2538 48959.8553
    53327.823 0.0003188 20624.6956 49916.4235
    53742.026 0.0003163 20629.1372 50565.4363
    53921.359 0.0003153 20633.5789 50908.3834
    53719.903 0.0003165 20638.0199 50973.6171
    53260.149 0.0003192 20642.462 50809.1779
    52434.268 0.0003242 20646.9029 50472.2582
    51303.302 0.0003314 20651.3425 50019.0281
    49990.921 0.0003401 20655.7818 49497.0911
    48478.045 0.0003507 20660.2222 48941.3039
    46893.967 0.0003626 20664.6614 48372.6506
    45280.646 0.0003723 20669.1017 47798.5997
    43666.37 0.0003707 20673.5398 47215.2283
    42256.87 0.0003787 20677.9786 46610.1148
    40965.715 0.0003906 20682.4161 45966.0784
    39807.935 0.000402 20686.8537 45265.3785
    38559.122 0.000415 20691.2897 44493.9762
    37338.681 0.0004285 20695.7272 43644.7372
    36326.047 0.0004405 20700.1625 42719.3068
    35352.322 0.0004526 20704.598 41727.8555
    34480.365 0.000464 20709.0332 40687.3057
    33887.078 0.0004722 20713.4676 39618.6405
    33185.961 0.0004822 20717.9027 38544.1679
    32457.653 0.000493 20722.3365 37485.3199
    31759.663 0.0005038 20726.7695 36461.3028
    31079.054 0.0005148 20731.2002 35488.5046
    30421.226 0.000526 20735.6336 34580.4646
    29812.938 0.0005367 20740.0642 33748.1316
    29312.56 0.0005458 20744.4964 33000.2488
    28866.212 0.0005543 20748.926 32343.6606
    28475.485 0.0005619 20753.3561 31783.5758
    28127.487 0.0005688 20757.7846 31323.9214
    27837.069 0.0005748 20762.2136 30966.5391
    27666.021 0.0005783 20766.6414 30712.571
    27596.496 0.0005798 20771.0694 30561.6803
    27594.267 0.0005798 20775.4947 30512.3931
    27689.646 0.0005778 20779.9201 30562.2403
    27815.982 0.0005752 20784.3456 30707.779
    27959.703 0.0005722 20788.7695 30944.4258
    28125.314 0.0005689 20793.1949 31266.0468
    28447.83 0.0005624 20797.6166 31664.4011
    28834.122 0.0005549 20802.04 32128.0672
    29274.4 0.0005466 20806.4611 32642.118
    29612.872 0.0005403 20810.8824 33187.0237
    29901.663 0.0005351 20815.3024 33738.124
    30134.889 0.000531 20819.7226 34265.5415
    30306.722 0.0005279 20824.1395 34734.698
    30424.408 0.0005259 20828.5576 35108.8359
    30455.198 0.0005254 20832.9739 35352.6096
    30365.444 0.0005269 20837.3913 35437.2953
    30206.427 0.0005297 20841.8056 35345.8622
    29958.077 0.0005341 20846.2219 35076.2738
    29747.399 0.0005379 20850.6345 34641.5631
    29467.784 0.000543 20855.0473 34066.7124
    29032.115 0.0005511 20859.4588 33383.5878
    28514.119 0.0005612 20863.8694 32625.8275
    27979.673 0.0005719 20868.2798 31824.9501
    27445.065 0.000583 20872.6884 31008.1484
    26929.419 0.0005942 20877.0962 30197.5777
    26410.661 0.0006058 20881.5036 29410.51
    25879.341 0.0006183 20885.9108 28659.9113
    25289.836 0.0006327 20890.3156 27955.1024
    24749.162 0.0006465 20894.7212 27302.3566
    24315.905 0.000658 20899.1244 26705.3826
    23931.707 0.0006686 20903.5264 26165.7454
    23603.228 0.0006779 20907.9275 25683.2237
    23358.394 0.000685 20912.3279 25256.15
    23141.52 0.0006914 20916.7279 24881.7329
    22960.309 0.0006968 20921.1252 24556.366
    22832.249 0.0007008 20925.5221 24275.9292
    22674.129 0.0007056 20929.9182 24036.0391
    22556.923 0.0007093 20934.3131 23832.3385
    22513.641 0.0007107 20938.7081 23660.4421
    22533.119 0.0007101 20943.1003 23516.4275
    22514.377 0.0007107 20947.4932 23396.709
    22422.188 0.0007136 20951.8833 23298.1477
    22404.478 0.0007142 20956.2731 23218.1013
    22398.188 0.0007143 20960.6611 23154.4267
    22395.532 0.0007144 20965.0488 23105.4874
    22389.112 0.0007147 20969.4337 23070.1365
    22351.766 0.0007158 20973.8178 23047.7119
    22269.434 0.0007185 20978.2016 23038.1203
    22279.855 0.0007181 20982.5836 23041.411
    22328.634 0.0007166 20986.9647 23058.3904
    22418.726 0.0007137 20991.3446 23090.1913
    22506.693 0.0007109 20995.7246 23138.3649
    22575.378 0.0007087 21000.1004 23204.8487
    22617.763 0.0007074 21004.4774 23291.9453
    22663.967 0.000706 21008.8515 23402.2488
    22739.369 0.0007036 21013.2264 23538.5846
    22853.251 0.0007001 21017.5974 23703.8921
    23038.673 0.0006945 21021.9686 23901.1127
    23221.634 0.000689 21026.3386 24133.0211
    23394.793 0.0006839 21030.7057 24402.0454
    23722.948 0.0006745 21035.0725 24710.0788
    24050.855 0.0006653 21039.4385 25058.2486
    24366.371 0.0006567 21043.8022 25446.6837
    24878.574 0.0006432 21048.1651 25874.2666
    25454.968 0.0006286 21052.5262 26338.3479
    26096.079 0.0006131 21056.8865 26834.4331
    26948.608 0.0006174 21061.245 27355.8074
    27806.486 0.0006114 21065.6021 27893.1041
    28659.685 0.0005932 21069.9575 28433.8475
    29624.008 0.000574 21074.3116 28962.0675
    30520.635 0.000557 21078.6643 29458.1911
    31336.468 0.0005425 21083.0157 29899.5499
    31918.184 0.0005326 21087.3644 30261.8215
    32372.762 0.0005251 21091.7118 30521.6288
    32695.395 0.00052 21096.0593 30659.9888
    32848.915 0.0005175 21100.404 30665.7866
    32855.913 0.0005174 21104.7469 30538.0819
    32711.412 0.0005197 21109.0885 30286.3106
    32360.338 0.0005046 21113.4293 29928.2835
    31925.468 0.0005012 21117.7683 29486.8328
    31407.002 0.0005094 21122.105 28986.272
    30817.468 0.0005192 21126.4408 28449.6299
    30067.581 0.0005322 21130.7744 27897.0022
    29159.69 0.0005487 21135.1071 27344.9159
    28314.793 0.0005651 21139.4376 26806.3516
    27453.417 0.0005829 21143.7667 26291.059
    26581.097 0.0006019 21148.0941 25806.188
    26021.273 0.0006149 21152.4186 25356.7706
    25459.439 0.0006285 21156.7428 24945.0302
    24899.096 0.0006426 21161.0642 24572.5419
    24478.535 0.0006537 21165.3848 24239.2655
    24076.212 0.0006646 21169.7036 23944.1083
    23696.036 0.0006752 21174.0216 23685.1646
    23493.735 0.000681 21178.3363 23459.9303
    23275.209 0.0006874 21182.6492 23265.5106
    23049.425 0.0006942 21186.9602 23098.7929
    22987.368 0.000696 21191.2714 22956.606
    22891.231 0.0006989 21195.5789 22835.8365
    22768.373 0.0007027 21199.885 22733.5384
    22682.024 0.0007054 21204.1893 22646.9933
    22603.26 0.0007079 21208.4919 22573.7541
    22535.011 0.00071 21212.7935 22511.6664
    22539.861 0.0007099 21217.0914 22458.8652
    22479.634 0.0007118 21221.3871 22413.7703
    22374.087 0.0007151 21225.6828 22375.0613
    22351.357 0.0007158 21229.9758 22341.6429
    22359.743 0.0007156 21234.2669 22312.8034
    22390.995 0.0007146 21238.5563 22287.4655
    22412.879 0.0007139 21242.8438 22265.2279
    22377.541 0.000715 21247.129 22245.6272
    22309.091 0.0007172 21251.4125 22228.2933
    22341.066 0.0007162 21255.6936 22212.9291
    22336.095 0.0007163 21259.9734 22199.2972
    22304.017 0.0007174 21264.2503 22187.248
    22262.627 0.0007187 21268.5255 22176.5337
    22186.467 0.0007212 21272.8004 22167.0698
    22100.615 0.0007239 21277.0714 22158.7429
    22145.637 0.0007225 21281.3402 22151.4612
    22213.435 0.0007203 21285.6066 22145.1444
    22286.435 0.0007179 21289.8722 22139.7241
    22275.853 0.0007183 21294.1346 22135.1368
    22249.968 0.0007191 21298.396 22131.3307
    22219.417 0.0007201 21302.6542 22128.2553
    22228.723 0.0007198 21306.9116 22125.8699
    22225.918 0.0007199 21311.1652 22124.1332
    22223.382 0.00072 21315.4184 22123.0137
    22276.557 0.0007183 21319.6684 22122.4773
    22276.291 0.0007183 21323.916 22122.4966
    22245.456 0.0007193 21328.1628 22123.0479
    22223.421 0.00072 21332.4059 22124.105
    22203.143 0.0007206 21336.648 22125.6505
    22184.791 0.0007212 21340.8864 22127.6624
    22172.112 0.0007216 21345.124 22130.1273
    22193.125 0.000721 21349.3588 22133.028
    22225.078 0.0007199 21353.5917 22136.3521
    22211.8 0.0007203 21357.8218 22140.0868
    22211.525 0.0007203 21362.0502 22144.2584
    22224.702 0.0007199 21366.2737 22148.7828
    22273.189 0.0007183 21370.4979 22153.6934
    22340.274 0.0007162 21374.7178 22158.9781
    22407.698 0.000714 21378.9379 22164.6376
    22427.601 0.0007134 21383.1537 22170.6586
    22436.972 0.0007131 21387.3671 22177.041
    22436.694 0.0007131 21391.5802 22183.7838
    22415.161 0.0007138 21395.7881 22190.88
    22419.901 0.0007137 21399.9956 22198.3332
    22423.302 0.0007135 21404.1998 22206.14
    22363.044 0.0007155 21408.4017 22214.3015
    22399.789 0.0007143 21412.6013 22222.8191
    22466.782 0.0007122 21416.7985 22231.6945
    22470.768 0.000712 21420.9944 22240.9314
    22533.761 0.0007101 21425.1851 22250.5531
    22599.102 0.000708 21429.3764 22260.5219
    22566.542 0.000709 21433.5624 22270.8607
    22512.782 0.0007107 21437.7481 22281.5802
    22464.657 0.0007122 21441.9295 22292.6829
    22473.752 0.0007119 21446.1081 22304.1774
    22529.953 0.0007102 21450.2849 22316.073
    22593.476 0.0007082 21454.4603 22328.379
    22612.383 0.0007076 21458.6324 22341.1033
    22628.277 0.0007071 21462.8013 22354.4556
    22632.977 0.0007069 21466.9692 22368.0521
    22602.398 0.0007079 21471.1325 22382.1002
    22650.335 0.0007064 21475.2948 22396.6177
    22693.118 0.0007115 21479.4524 22411.6151
    22618.39 0.0007434 21483.6091 22427.1122
    22638.1 0.0007509 21487.7636 22443.1245
    22668.198 0.00075 21491.9142 22459.6689
    22621.301 0.0007515 21496.0625 22476.7661
    22715.839 0.0007484 21500.2075 22494.4365
    22840.445 0.0007443 21504.3511 22512.704
    22905.953 0.0007422 21508.4915 22531.591
    22897.848 0.0007424 21512.6295 22551.1239
    22882.682 0.0007429 21516.7633 22571.3285
    22918.99 0.0007417 21520.8957 22592.237
    22903.006 0.0007422 21525.0248 22613.8791
    22875.957 0.0007352 21529.1516 22636.2894
    22864.771 0.0007064 21533.2741 22659.5021
    22918.977 0.0006981 21537.3942 22683.5579
    22986.468 0.0006961 21541.5131 22708.4992
    23035.952 0.0006946 21545.6296 22734.3696
    23079.854 0.0006933 21549.7408 22761.2138
    23093.901 0.0006928 21553.8507 22789.0872
    23034.826 0.0006946 21557.9573 22818.0426
    23008.032 0.0006954 21562.0606 22848.1806
    23013.405 0.0006953 21566.1615 22879.4837
    23076.49 0.0006934 21570.2601 22912.0616
    23193.49 0.0006899 21574.3554 22945.9874
    23289.418 0.000687 21578.4465 22981.3399
    23300.905 0.0006867 21582.5371 23018.2076
    23352.697 0.0006851 21586.6225 23056.6827
    23403.434 0.0006837 21590.7065 23096.8683
    23428.46 0.0006829 21594.7873 23138.8719
    23450.21 0.0006823 21598.8637 23182.812
    23471.409 0.0006817 21602.9388 23228.8212
    23493.116 0.000681 21607.0106 23277.0384
    23556.051 0.0006792 21611.079 23327.6188
    23602.419 0.0006779 21615.1442 23380.7319
    23593.686 0.0006781 21619.2051 23436.5634
    23631.258 0.0006771 21623.2646 23495.3236
    23697.801 0.0006752 21627.3208 23557.2403
    23803.423 0.0006722 21631.3747 23622.5726
    23921.374 0.0006689 21635.4233 23691.6096
    23998.02 0.0006667 21639.4715 23764.6895
    23988.169 0.000667 21643.5145 23842.1915
    24028.333 0.0006659 21647.5561 23924.568
    24100.037 0.0006639 21651.5934 24012.4299
    24213.686 0.0006608 21655.6283 24106.2404
    24353.017 0.000657 21659.659 24206.8424
    24456.306 0.0006542 21663.6864 24315.1648
    24484.992 0.0006535 21667.7114 24432.3263
    24604.697 0.0006503 21671.7331 24559.7124
    24708.115 0.0006476 21675.7525 24699.0198
    24755.705 0.0006463 21679.7666 24852.3207
    24875.921 0.0006432 21683.7784 25022.1507
    25000.921 0.00064 21687.7878 25211.5761
    25114.709 0.0006371 21691.7939 25424.2819
    25329.12 0.0006317 21695.7958 25664.6492
    25565.528 0.0006258 21699.7933 25937.8249
    25814.116 0.0006198 21703.7895 26250.0583
    26065.368 0.0006138 21707.7803 26607.5784
    26319.136 0.0006079 21711.7699 27018.294
    26576.345 0.000602 21715.7561 27490.6516
    26875.176 0.0005953 21719.738 28033.5354
    27225.008 0.0005877 21723.7166 28656.4825
    27645.42 0.0005788 21727.6919 29369.1663
    28126.493 0.0005689 21731.6648 30181.137
    28660.221 0.0005583 21735.6324 31101.4336
    29262.023 0.0005468 21739.5978 32138.1496
    30032.941 0.0005328 21743.5607 33297.9281
    30907.13 0.0005177 21747.5194 34585.4258
    31904.605 0.0005015 21751.4738 36002.7293
    33124.942 0.0004831 21755.4248 37548.713
    34526.922 0.0004635 21759.3745 39218.3122
    36152.341 0.0004426 21763.3179 41001.6774
    37945.059 0.0004218 21767.259 42883.1775
    39815.748 0.000402 21771.1968 44840.2324
    41772.341 0.0003831 21775.1302 46842.0579
    43808.153 0.0003653 21779.0613 48848.6623
    45777.224 0.0003496 21782.9881 50810.448
    47651.905 0.0003358 21786.9116 52669.4308
    49288.763 0.0003247 21790.8318 54362.7393
    50710.73 0.0003155 21794.7476 55829.023
    51882.04 0.0003084 21798.6602 57017.2597
    52722.276 0.0003035 21802.5684 57896.1026
    53337.278 0.0003 21806.4743 58460.8989
    53700.899 0.0002979 21810.3758 58735.8141
    53652.702 0.0002982 21814.2741 58770.1602
    53570.568 0.0002987 21818.169 58630.3516
    53471.108 0.0002992 21822.0596 58390.2249
    53086.014 0.0003014 21825.9459 58122.4406
    52776.91 0.0003032 21829.8309 57892.2999
    52566.51 0.0003044 21833.7115 57754.2373
    52275.989 0.0003061 21837.5859 57750.2017
    52151.932 0.0003068 21841.4589 57909.1122
    52213.66 0.0003064 21845.3275 58246.6991
    52654.791 0.0003039 21849.1929 58765.4402
    53213.359 0.0003007 21853.0539 59454.5829
    53888.814 0.0002969 21856.9117 60290.4931
    55005.082 0.0002909 21860.7651 61237.58
    56315.491 0.0002841 21864.6142 62249.9671
    57820.622 0.0002767 21868.4609 63273.8532
    58904.83 0.0002716 21872.3024 64250.0225
    60123.609 0.0002661 21876.1415 65115.8502
    61474.946 0.0002603 21879.9753 65806.2329
    62192.74 0.0002679 21883.8058 66253.708
    62779.356 0.0002708 21887.6319 66389.4162
    63232.577 0.0002689 21891.4548 66147.3586
    63169.729 0.0002691 21895.2733 65473.9078
    62879.398 0.0002704 21899.0895 64341.1866
    62369.709 0.0002726 21902.9013 62758.7015
    61539.206 0.0002763 21906.7079 60776.5627
    60316.247 0.0002819 21910.5111 58477.2988
    58727.933 0.0002895 21914.3101 55960.2136
    56783.168 0.0002994 21918.1047 53325.2859
    54744.932 0.0003106 21921.8979 50661.6558
    52616.034 0.0003226 21925.6848 48042.6076
    50258.428 0.0003245 21929.4675 45524.5908
    48017.409 0.0003333 21933.2468 43148.7405
    45885.707 0.0003487 21937.0228 40943.0649
    43976.947 0.0003639 21940.7934 38924.5658
    42131.645 0.0003799 21944.5608 37101.1077
    40343.254 0.0003966 21948.3238 35473.044
    38642.279 0.0004141 21952.0825 34034.7195
    37109.172 0.0004312 21955.8398 32775.9152
    35728.03 0.0004478 21959.5889 31683.0859
    34634.665 0.000462 21963.3366 30740.7293
    33713.855 0.0004746 21967.079 29932.3655
    32921.391 0.000486 21970.8171 29241.4708
    32080.567 0.0004988 21974.5518 28652.1732
    31379.151 0.0005099 21978.2813 28149.7386
    30782.488 0.0005198 21982.0074 27720.8897
    30204.648 0.0005297 21985.7311 27353.9415
    29710.06 0.0005386 21989.4476 27038.8165
    29277.863 0.0005465 21993.1608 26766.9856
    28875.453 0.0005541 21996.8706 26531.4223
    28521.205 0.000561 22000.5751 26326.0339
    28204.461 0.0005673 22004.2763 26146.1029
    27927.608 0.0005729 22007.9741 25987.7034
    27698.751 0.0005777 22011.6656 25847.6463
    27501.487 0.0005818 22015.3538 25723.3521
    27300.08 0.0005861 22019.0377 25612.7241
    27154.863 0.0005892 22022.7173 25514.0589
    27034.43 0.0005918 22026.3925 25425.965
    26822.696 0.0005965 22030.0634 25347.4122
    26661.946 0.0006001 22033.729 25277.2405
    26539.864 0.0006029 22037.3913 25214.7849
    26468.167 0.0006045 22041.0492 25159.3985
    26419.237 0.0006056 22044.7028 25110.5427
    26374.841 0.0006066 22048.3521 25067.7669
    26268.085 0.0006091 22051.9961 25030.6924
    26235.916 0.0006098 22055.6377 24999.0056
    26223.876 0.0006101 22059.2731 24972.4386
    26064.848 0.0006139 22062.905 24950.7744
    25985.542 0.0006157 22066.5317 24933.8309
    25937.194 0.0006169 22070.1541 24921.4629
    25807.464 0.00062 22073.7731 24913.5558
    25837.903 0.0006193 22077.3868 24910.0216
    25940.429 0.0006168 22080.9951 24910.7999
    25962.091 0.0006163 22084.6002 24915.8576
    25977.126 0.0006159 22088.1999 24925.1816
    25986.982 0.0006157 22091.7953 24938.7859
    25987.884 0.0006157 22095.3864 24956.7065
    26015.589 0.000615 22098.9731 24979.0032
    26057.068 0.000614 22102.5546 25005.7595
    26099.961 0.000613 22106.1317 25037.0865
    26084.625 0.0006134 22109.7045 25073.1217
    26055.045 0.0006141 22113.2729 25114.0305
    26090.207 0.0006133 22116.837 25160.0115
    26125.028 0.0006124 22120.3958 25211.2977
    26164.287 0.0006115 22123.9503 25268.1641
    26223.676 0.0006101 22127.5004 25330.9327
    26292.427 0.0006086 22131.0453 25399.9792
    26376.216 0.0006066 22134.5858 25475.746
    26504.977 0.0006037 22138.1219 25558.7574
    26624.762 0.0006009 22141.6528 25649.633
    26746.64 0.0005982 22145.1793 25749.1177
    26892.065 0.000595 22148.7005 25858.1067
    27103.22 0.0005904 22152.2174 25977.6873
    27322.137 0.0005856 22155.7299 26109.1842
    27467.738 0.0005825 22159.2371 26254.219
    27683.653 0.000578 22162.738 26414.7807
    27935.298 0.0005728 22166.2386 26593.3183
    28214.286 0.0005671 22169.7308 26792.8172
    28463.104 0.0005621 22173.2197 27016.9394
    28703.437 0.0005574 22176.7033 27270.1227
    28954.259 0.0005526 22180.1816 27557.7987
    29301.831 0.0005461 22183.6565 27886.2174
    29713.208 0.0005385 22187.1251 28263.0251
    30216.342 0.0005295 22190.5904 28697.0758
    30740.135 0.0005205 22194.0493 29198.5789
    31294.023 0.0005113 22197.5039 29779.1355
    31918.796 0.0005013 22200.9542 30451.7173
    32561.921 0.0004914 22204.3982 31230.5513
    33276.441 0.0004809 22207.8369 32130.9356
    34184.8 0.0004681 22211.2732 33168.9344
    35296.067 0.0004534 22214.7032 34360.2328
    36505.827 0.0004383 22218.1278 35722.5201
    37809.363 0.0004232 22221.5492 37270.4778
    39435.117 0.0004058 22224.9642 39017.9439
    41262.85 0.0003878 22228.3739 40976.3399
    43370.239 0.000369 22231.7802 43153.7593
    45810.399 0.0003494 22235.1802 45553.9368
    48611.254 0.0003293 22238.5749 48175.217
    52099.558 0.0003072 22241.9643 51009.3268
    55991.682 0.0002953 22245.3513 54040.0747
    60093.198 0.000283 22248.732 57241.7691
    64435.573 0.0002639 22252.1064 60577.5017
    68958.817 0.0002467 22255.4755 63996.7218
    73491.453 0.0002314 22258.8403 67433.6156
    77929.767 0.0002182 22262.2007 70804.9425
    81856.098 0.0002077 22265.5557 74009.622
    85326.155 0.0001993 22268.9055 76930.7083
    88039.79 0.0001931 22272.2499 79441.2858
    89805.935 0.0001893 22275.589 81415.0857
    91048.231 0.0001867 22278.9228 82741.288
    91632.647 0.0001855 22282.2532 83340.5846
    91080.047 0.0001806 22285.5782 83178.2783
    90004.906 0.0001778 22288.8951 82270.1051
    88367.237 0.0001811 22292.2095 80678.7391
    86090.44 0.0001859 22295.5176 78502.506
    83307.208 0.0001921 22298.8214 75860.1666
    79762.922 0.0002006 22302.1199 72876.2155
    75734.2 0.0002113 22305.412 69669.1297
    71519.344 0.0002238 22308.6988 66344.8677
    67131.355 0.0002384 22311.9823 62993.1796
    62955.028 0.0002543 22315.2594 59687.3956
    58934.986 0.0002716 22318.5322 56485.3148
    55136.754 0.0002903 22321.7977 53430.9494
    51521.77 0.0003108 22325.0598 50556.3972
    48173.631 0.0003323 22328.3147 47883.6035
    45258.425 0.0003536 22331.5652 45425.9777
    42759.793 0.0003743 22334.8113 43189.8289
    40549.572 0.0003947 22338.0512 41175.6509
    38728.279 0.0004132 22341.2857 39379.3329
    37249.469 0.0004296 22344.5149 37793.2459
    35949.236 0.0004451 22347.7377 36407.2689
    34863.158 0.000459 22350.9563 35209.7172
    34027.99 0.0004702 22354.1704 34188.1636
    33309.495 0.0004804 22357.3773 33330.1442
    32723.452 0.0004889 22360.5798 32623.7234
    32232.494 0.0004964 22363.777 32057.9181
    31846.329 0.0005024 22366.9679 31622.9839
    31607.718 0.0005062 22370.1534 31310.4142
    31251.028 0.000512 22373.3336 31113.059
    30993.894 0.0005162 22376.5085 31024.8298
    30914.703 0.0005176 22379.678 31040.4168
    30915.197 0.0005175 22382.8422 31154.8773
    30978.577 0.0005165 22386.0021 31363.1569
    31122.428 0.0005141 22389.1537 31659.5337
    31255.248 0.0005119 22392.3019 32037.0569
    31407.207 0.0005094 22395.4438 32486.9015
    31588.635 0.0005065 22398.5813 32997.7138
    31732.99 0.0005042 22401.7106 33554.8806
    31893.111 0.0005017 22404.8364 34139.4844
    32080.344 0.0004988 22407.956 34727.8714
    32157.807 0.0004976 22411.0692 35290.9152
    32332.136 0.0004949 22414.1781 35794.5055
    32650.659 0.00049 22417.2807 36201.6637
    32715.123 0.0004891 22420.3779 36476.5788
    32787.104 0.000488 22423.4698 36590.8198
    32894.543 0.0004864 22426.5574 36529.0614
    32883.613 0.0004866 22429.6366 36292.4628
    32846.781 0.0004871 22432.7106 35897.8644
    32787.228 0.000488 22435.7792 35373.2958
    32818.069 0.0004875 22438.8424 34752.0478
    32751.982 0.0004885 22441.8993 34067.4848
    32560.598 0.0004914 22444.9529 33349.7662
    32503.026 0.0004923 22447.9981 32624.3341
    32473.263 0.0004927 22451.039 31911.6489
    32468.711 0.0004928 22454.0746 31227.4782
    32588.332 0.000491 22457.1029 30583.4272
    32752.276 0.0004885 22460.1258 29987.492
    32961.379 0.0004854 22463.1433 29444.6003
    33269.479 0.0004809 22466.1536 28957.1296
    33544.638 0.000477 22469.1605 28525.421
    33779.799 0.0004737 22472.1601 28148.2556
    34021.901 0.0004703 22475.1553 27823.3389
    34256.562 0.0004671 22478.1442 27547.7329
    34483.061 0.000464 22481.1258 27318.2258
    34518.764 0.0004635 22484.1021 27131.7216
    34556.943 0.000463 22487.074 26985.4946
    34600.465 0.0004624 22490.0386 26877.4308
    34601.718 0.0004624 22492.9978 26806.2247
    34560.537 0.000463 22495.9498 26771.5131
    34476.831 0.0004641 22498.8974 26773.9869
    34361.739 0.0004656 22501.8386 26815.4425
    34269.227 0.0004669 22504.7745 26898.8107
    34199.815 0.0004678 22507.7041 27028.1212
    34232.43 0.0004674 22510.6264 27208.4206
    34314.321 0.0004663 22513.5443 27445.6223
    34444.581 0.0004645 22516.4558 27746.2713
    34675.793 0.0004614 22519.3621 28117.2504
    34992.365 0.0004573 22522.261 28565.3939
    35391.189 0.0004521 22525.1555 29097.0536
    35949.19 0.0004451 22528.0447 29717.5921
    36648.99 0.0004366 22530.9247 30430.8451
    37474.192 0.000427 22533.8003 31238.5588
    38310.28 0.0004177 22536.6695 32139.7445
    39261.593 0.0004076 22539.5324 33129.9665
    40310.861 0.0003969 22542.391 34200.4756
    41353.304 0.0003869 22545.2412 35337.1542
    42301.499 0.0003783 22548.0881 36519.3501
    43172.384 0.0003706 22550.9276 37718.8544
    44051.393 0.0003632 22553.7599 38899.7887
    44679.186 0.0003662 22556.5868 40020.3435
    45096.532 0.000377 22559.4073 41037.4215
    45358.46 0.0003748 22562.2235 41914.1844
    45515.474 0.0003735 22565.0314 42628.5831
    45570.251 0.000373 22567.834 43179.4007
    45335.909 0.000375 22570.6302 43586.5489
    44979.48 0.0003779 22573.42 43885.1536
    44504.893 0.000382 22576.2055 44115.9618
    43704.977 0.000389 22578.9818 44315.7911
    42888.829 0.0003964 22581.7546 44510.4789
    42051.489 0.0004043 22584.5201 44711.0419
    41112.073 0.0004135 22587.2793 44912.649
    40228.066 0.0004126 22590.0332 45096.1032
    39396.883 0.0004061 22592.7777 45231.9122
    38703.59 0.0004134 22595.5179 45286.9426
    38160.211 0.0004193 22598.2528 45232.5657
    37720.287 0.0004242 22600.9793 45051.8277
    37301.532 0.0004289 22603.7024 44743.0966
    36966.889 0.0004328 22606.4173 44316.2088
    36685.652 0.0004361 22609.1268 43789.2897
    36393.17 0.0004397 22611.8299 43180.3502
    36239.913 0.0004415 22614.5258 42503.2921
    36159.758 0.0004425 22617.2162 41766.6345
    35971.04 0.0004448 22619.8994 40975.0034
    35724.583 0.0004479 22622.5772 40132.0069
    35434.935 0.0004515 22625.2496 39243.0622
    35089.133 0.000456 22627.9128 38317.1124
    34669.503 0.0004615 22630.5706 37366.8119
    34189.456 0.000468 22633.2231 36407.3915
    33599.224 0.0004762 22635.8692 35454.8298
    33066.786 0.0004839 22638.508 34524.0887
    32549.576 0.0004916 22641.1404 33627.829
    31927.123 0.0005012 22643.7675 32775.7996
    31367.07 0.0005101 22646.3873 31974.7803
    30852.876 0.0005186 22649.0007 31228.9165
    30404.948 0.0005262 22651.6068 30540.2549
    29995.854 0.0005334 22654.2075 29909.0313
    29625.874 0.0005401 22656.8019 29334.4489
    29354.525 0.0005451 22659.389 28814.8076
    29008.546 0.0005516 22661.9707 28347.8265
    28681.806 0.0005579 22664.5442 27930.8167
    28639.594 0.0005587 22667.1122 27560.9123
    28656.404 0.0005584 22669.6739 27234.8073
    28701.373 0.0005575 22672.2303 26949.3533
    28742.906 0.0005567 22674.7793 26701.2697
    28843.142 0.0005547 22677.321 26487.2914
    29015.663 0.0005514 22679.8554 26304.2152
    29386.391 0.0005445 22682.3844 26148.9466
    29792.448 0.0005371 22684.907 26018.5339
    30291.868 0.0005282 22687.4214 25910.2003
    31116.823 0.0005142 22689.9314 25821.3731
    32114.393 0.0004983 22692.4331 25749.681
    33320.631 0.0004803 22694.9284 25692.9726
    35059.465 0.0004565 22697.4183 25649.3032
    36891.503 0.0004339 22699.9 25616.9225
    38806.707 0.0004124 22702.3753 25594.2699
    40889.16 0.0003914 22704.8452 25579.9571
    42939.727 0.0003727 22707.3079 25572.7597
    44919.58 0.0003562 22709.7631 25571.6241
    46690.246 0.0003427 22712.2121 25575.6796
    48152.831 0.0003323 22714.6537 25584.2577
    49319.254 0.0003244 22717.0909 25596.9261
    49876.232 0.0003208 22719.5188 25613.5029
    50152.684 0.000319 22721.9414 25634.0901
    50154.868 0.000319 22724.3566 25659.0626
    49597.813 0.0003226 22726.7665 25689.0659
    48692.841 0.0003286 22729.168 25724.9872
    47535.992 0.0003366 22731.5632 25767.9395
    45977.19 0.000348 22733.9511 25819.2355
    44363.901 0.0003607 22736.3326 25880.3838
    42663.319 0.0003751 22738.7088 25953.0881
    40756.186 0.0003926 22741.0757 26039.2558
    38939.922 0.000411 22743.4381 26141.0351
    37216.303 0.00043 22745.7913 26260.8185
    35673.923 0.0004486 22748.1391 26401.2884
    34283.788 0.0004668 22750.4796 26565.4237
    33016.016 0.0004847 22752.8147 26756.5234
    31954.593 0.0005007 22755.1415 26978.2019
    31191.588 0.000513 22757.4629 27234.3897
    30580.367 0.0005232 22759.775 27529.2968
    30135.103 0.000531 22762.0827 27867.3809
    29769.715 0.0005375 22764.3811 28253.2685
    29502.183 0.0005423 22766.6752 28691.6828
    29425.447 0.0005437 22768.9599 29187.3142
    29447.117 0.0005434 22771.2383 29744.7063
    29516.451 0.0005421 22773.5103 30368.0819
    29636.933 0.0005399 22775.777 31061.1726
    29861.671 0.0005358 22778.0334 31827.0043
    30159.61 0.0005305 22780.2854 32667.7
    30566.105 0.0005235 22782.529 33584.2114
    31075.441 0.0005149 22784.7663 34575.8953
    31721.657 0.0005044 22786.9983 35640.9374
    32619.738 0.0004905 22789.219 36774.9339
    33642.803 0.0004756 22791.4362 37971.2588
    34886.155 0.0004587 22793.6461 39220.4326
    36544.579 0.0004379 22795.8477 40509.6348
    38402.073 0.0004168 22798.043 41822.1703
    40398.812 0.0003962 22800.2309 43136.9231
    42594.943 0.0003757 22802.4124 44427.9263
    44979.016 0.0003559 22804.5876 45664.2243
    47330.062 0.0003428 22806.7535 46810.2567
    49535.85 0.000341 22808.913 47826.7909
    51391.47 0.0003309 22811.0662 48674.4014
    53019.434 0.0003207 22813.212 49314.9943
    54338.962 0.0003129 22815.3505 49717.0997
    55111.61 0.0003085 22817.4827 49859.5822
    55530.655 0.0003061 22819.6074 49734.6793
    55476.944 0.0003064 22821.7259 49349.1679
    54753.849 0.0003105 22823.834 48723.2693
    53700.957 0.0003166 22825.9387 47887.7301
    52262.01 0.0003253 22828.0332 46879.8318
    50442.282 0.0003371 22830.1242 45739.3391
    48424.428 0.0003461 22832.2049 44505.1409
    46168.911 0.0003485 22834.2803 43212.933
    44002.575 0.0003637 22836.3463 41893.9238
    41919.92 0.0003818 22838.406 40574.3963
    39955.311 0.0004005 22840.4583 39275.7917
    37976.289 0.0004215 22842.5063 38015.1145
    36108.612 0.0004432 22844.5449 36805.4465
    34424.949 0.0004648 22846.5752 35656.495
    33020.244 0.0004847 22848.5991 34575.0825
    31870.38 0.0005021 22850.6157 33565.5696
    31063.403 0.0005151 22852.625 32630.2495
    30395.633 0.0005264 22854.6288 31769.6795
    29783.407 0.0005372 22856.6224 30982.9637
    29230.191 0.0005474 22858.6106 30268.039
    28834.437 0.0005549 22860.5914 29621.8999
    28493.098 0.0005615 22862.563 29040.8354
    28206.304 0.0005672 22864.5291 28520.6284
    27917.345 0.0005731 22866.4889 28056.7316
    27697.048 0.0005777 22868.4404 27644.4335
    27574.191 0.0005802 22870.3835 27278.9938
    27439.725 0.0005831 22872.3202 26955.76
    27294.365 0.0005862 22874.2497 26670.2527
    27135.517 0.0005896 22876.1727 26418.2388
    27039.475 0.0005917 22878.0864 26195.7748
    26970.488 0.0005932 22879.9948 25999.2469
    26930.689 0.0005941 22881.8948 25825.3725
    26855.363 0.0005958 22883.7864 25671.2126
    26741.963 0.0005983 22885.6718 25534.161
    26583.047 0.0006019 22887.5497 25411.9247
    26578.108 0.000602 22889.4193 25302.5042
    26586.784 0.0006018 22891.2826 25204.1724
    26600.775 0.0006015 22893.1385 25115.4419
    26533.882 0.000603 22894.9851 25035.0393
    26465.546 0.0006045 22896.8263 24961.8869
    26400.451 0.000606 22898.6601 24895.0644
    26425.306 0.0006055 22900.4866 24833.8426
    26403.046 0.000606 22902.3038 24777.4689
    26321.847 0.0006079 22904.1156 24725.4392
    26311.882 0.0006081 22905.9181 24677.2801
    26261.283 0.0006093 22907.7142 24632.5967
    26162.511 0.0006116 22909.5039 24591.0495
    26278.77 0.0006089 22911.2833 24552.3455
    26315.286 0.000608 22913.0564 24516.2397
    26259.632 0.0006093 22914.8221 24482.5156
    26219.008 0.0006102 22916.5814 24450.9874
    26195.192 0.0006108 22918.3324 24421.489
    26188.74 0.000611 22920.076 24393.8768
    26178.116 0.0006112 22921.8104 24368.0209
    26179.282 0.0006112 22923.5393 24343.8369
    26192.416 0.0006109 22925.2599 24321.1662
    26163.347 0.0006115 22926.9741 24299.948
    26129.746 0.0006123 22928.678 24280.0874
    26091.487 0.0006132 22930.3765 24261.5164
    26029.556 0.0006147 22932.0677 24244.1632
    25993.177 0.0006155 22933.7495 24227.9623
    25980.858 0.0006159 22935.424 24212.857
    25956.523 0.0006164 22937.0931 24198.7958
    25996.655 0.0006155 22938.7518 24185.7244
    26091.716 0.0006132 22940.4042 24173.6014
    26020.032 0.0006149 22942.0483 24162.3831
    25999.533 0.0006154 22943.686 24152.0332
    26024.941 0.0006148 22945.3153 24142.5144
    26061.768 0.0006139 22946.9363 24133.7941
    26096.365 0.0006131 22948.551 24125.8446
    26127.36 0.0006124 22950.1582 24118.6376
    26119.588 0.0006126 22951.7571 24112.1469
    26111.726 0.0006127 22953.3477 24106.3496
    26101.43 0.000613 22954.9319 24101.2273
    26046.232 0.0006143 22956.5068 24096.7577
    26023.342 0.0006148 22958.0743 24092.9256
    26028.469 0.0006147 22959.6354 24089.7169
    26066.177 0.0006138 22961.1873 24087.1147
    26075.967 0.0006136 22962.7317 24085.1088
    26069.283 0.0006137 22964.2678 24083.6875
    26136.624 0.0006122 22965.7985 24082.8448
    26155.564 0.0006117 22967.3189 24082.5678
    26135.711 0.0006122 22968.8319 24082.8529
    26086.67 0.0006134 22970.3396 24083.7077
    26055.17 0.0006141 22971.8379 24085.1033
    26043.918 0.0006144 22973.3278 24087.0486
    26115.49 0.0006127 22974.8104 24089.5436
    26098.156 0.0006131 22976.2847 24092.5873
    26029.478 0.0006147 22977.7525 24096.1831
    26072.853 0.0006137 22979.212 24100.3313
    26060.857 0.000614 22980.6632 24105.0361
    26019.99 0.0006149 22982.106 24110.3026
    26058.877 0.000614 22983.5444 24116.1415
    26078.685 0.0006135 22984.9705 24122.5529
    26082.674 0.0006161 22986.3903 24129.5518
    26059.449 0.0006421 22987.8036 24137.1494
    26043.086 0.0006528 22989.2076 24145.3553
    26042.019 0.0006528 22990.6043 24154.1899
    26124.524 0.0006507 22991.9926 24163.6587
    26208.134 0.0006487 22993.3735 24173.7848
    26284.765 0.0006468 22994.7461 24184.5869
    26307.282 0.0006462 22996.1123 24196.0881
    26276.707 0.000647 22997.4692 24208.3094
    26224.035 0.0006483 22998.8177 24221.277
    26232.681 0.0006481 23000.1589 24235.0202
    26218.167 0.0006484 23001.4936 24249.5714
    26190.895 0.0006454 23002.8171 24264.959
    26166.564 0.0006202 23004.1361 24281.2268
    26209.054 0.0006105 23005.4449 24298.4087
    26292.923 0.0006085 23006.7482 24316.5533
    26402.718 0.000606 23008.0421 24335.7042
    26368.168 0.0006068 23009.3268 24355.913
    26275.747 0.0006089 23010.605 24377.2392
    26284.941 0.0006087 23011.874 24399.741
    26288.843 0.0006086 23013.1355 24423.5022
    26315.885 0.000608 23014.3907 24448.5674
    26473.657 0.0006044 23015.6365 24475.0282
    26522.369 0.0006033 23016.8749 24502.9734
    26518.027 0.0006034 23018.1041 24532.4972
    26517.743 0.0006034 23019.3268 24563.7067
    26553.077 0.0006026 23020.5402 24596.7136
    26603.052 0.0006014 23021.7462 24631.6462
    26642.579 0.0006006 23022.9428 24668.6415
    26673.283 0.0005998 23024.1321 24707.8551
    26712.467 0.000599 23025.3141 24749.4563
    26805.111 0.0005969 23026.4886 24793.6343
    26835.832 0.0005962 23027.6538 24840.5984
    26862.279 0.0005956 23028.8107 24890.5871
    26982.026 0.000593 23029.9611 24943.8714
    27054.564 0.0005914 23031.1023 25000.7564
    27126.24 0.0005898 23032.237 25061.6015
    27271.663 0.0005867 23033.3614 25126.8215
    27344.675 0.0005851 23034.4804 25196.9192
    27381.627 0.0005843 23035.589 25272.4914
    27394.636 0.0005841 23036.6903 25354.2789
    27527.099 0.0005813 23037.7833 25443.1967
    27711.661 0.0005774 23038.8678 25540.3943
    27914.793 0.0005732 23039.945 25647.3244
    28074.308 0.0005699 23041.0129 25765.8272
    28235.749 0.0005667 23042.0733 25898.3539
    28458.194 0.0005622 23043.1255 26047.629
    28642.991 0.0005586 23044.1692 26217.4697
    28832.054 0.0005549 23045.2046 26412.481
    29077.846 0.0005503 23046.2326 26638.3152
    29319.201 0.0005457 23047.2542 26901.8115
    29581.462 0.0005409 23048.2645 27211.0918
    29911.98 0.0005349 23049.2674 27575.638
    30405.455 0.0005262 23050.264 28006.2609
    30932.44 0.0005173 23051.2482 28514.9867
    31400.114 0.0005096 23052.229 29114.8401
    31987.11 0.0005002 23053.1994 29819.4975
    32647.79 0.0004901 23054.1635 30642.5759
    33408.773 0.0004789 23055.1153 31597.2581
    34299.721 0.0004665 23056.0626 32695.2971
    35271.413 0.0004537 23056.9996 33946.1094
    36354.07 0.0004402 23057.9292 35355.7438
    37455.669 0.0004272 23058.8504 36925.8034
    38653.056 0.000414 23059.7653 38652.2238
    40082.339 0.0003992 23060.6698 40523.9746
    41471.32 0.0003859 23061.5669 42521.5947
    42887.054 0.0003731 23062.4547 44615.4407
    44396.055 0.0003604 23063.3361 46763.7168
    45759.269 0.0003497 23064.2062 48910.3564
    47067.497 0.00034 23065.0708 50983.5128
    48335.796 0.000331 23065.9251 52895.6465
    49282.071 0.0003247 23066.7731 54547.1836
    50106.337 0.0003193 23067.6097 55835.2738
    50835.008 0.0003147 23068.4418 56667.9649
    51126.623 0.0003129 23069.2637 56981.0835
    51167.388 0.0003127 23070.0771 56752.3202
    50884.221 0.0003144 23070.8832 56006.6301
    50327.565 0.0003179 23071.6789 54810.4336
    49562.153 0.0003228 23072.4693 53257.3767
    48485.112 0.00033 23073.2502 51451.163
    47295.061 0.0003383 23074.0218 49492.1167
    46006.648 0.0003478 23074.787 47468.3832
    44566.794 0.000359 23075.5409 45452.5836
    43177.515 0.0003706 23076.2894 43501.834
    41840.998 0.0003824 23077.0285 41659.4683
    40588.107 0.0003942 23077.7583 39956.8434
    39490.543 0.0004052 23078.4807 38415.8454
    38439.232 0.0004163 23079.1947 37050.3019
    37420.248 0.0004276 23079.9013 35867.4866
    36625.621 0.0004369 23080.5985 34869.5322
    35971.029 0.0004448 23081.2864 34054.2899
    35499.576 0.0004507 23081.9669 33416.695
    35193.964 0.0004546 23082.6381 32949.4496
    34961.371 0.0004576 23083.3028 32643.8635
    34809.077 0.0004596 23083.9582 32490.454
    34882.188 0.0004587 23084.6043 32479.4181
    34989.478 0.0004573 23085.2419 32599.3843
    35095.955 0.0004559 23085.8732 32843.5755
    35529.432 0.0004503 23086.4941 33200.6552
    35973.929 0.0004448 23087.1067 33660.5936
    36359.929 0.00044 23087.7128 34212.7849
    36981.101 0.0004484 23088.3086 34845.5695
    37624.015 0.0004518 23088.897 35545.6643
    38252.117 0.0004444 23089.476 36297.5507
    39001.119 0.0004359 23090.0467 37083.0291
    39767.782 0.0004275 23090.6089 37881.1679
    40538.927 0.0004194 23091.1629 38669.0362
    41307.065 0.0004116 23091.7094 39423.3581
    42048.626 0.0004043 23092.2455 40123.1902
    42751.437 0.0003977 23092.7753 40752.6495
    43316.822 0.0003925 23093.2947 41302.849
    43781.776 0.0003818 23093.8058 41772.0684
    44123.291 0.0003638 23094.3094 42164.1662
    44547.278 0.0003592 23094.8037 42486.1056
    44878.926 0.0003565 23095.2925 42745.8178
    45072.751 0.000355 23095.7691 42951.2129
    45285.81 0.0003533 23096.2372 43110.4768
    45331.514 0.000353 23096.699 43233.0239
    45151.864 0.0003544 23097.1514 43330.5348
    45016.882 0.0003554 23097.5954 43417.2761
    44868.294 0.0003566 23098.03 43509.6214
    44697.989 0.000358 23098.4563 43624.8295
    44861.913 0.0003566 23098.8742 43779.496
    45017.163 0.0003554 23099.2856 43988.0464
    45135.345 0.0003545 23099.6858 44261.5719
    45450.875 0.000352 23100.0785 44607.0548
    45879.027 0.0003487 23100.4628 45026.9375
    46430.305 0.0003446 23100.8369 45518.8127
    47113.698 0.0003396 23101.2044 46075.7851
    47805.041 0.0003347 23101.5637 46685.7032
    48498.775 0.0003299 23101.9135 47331.5797
    49350.062 0.0003242 23102.255 47991.5064
    50067.534 0.0003196 23102.588 48638.9009
    50627.495 0.000316 23102.9117 49243.2412
    51183.355 0.0003126 23103.2271 49771.4156
    51595.974 0.0003101 23103.533 50189.8887
    51852.176 0.0003086 23103.8326 50467.5976
    51893.567 0.0003083 23104.1227 50579.2637
    51673.565 0.0003096 23104.4026 50508.4471
    51181.346 0.0003126 23104.676 50249.703
    50626.984 0.000316 23104.941 49809.1565
    50075.761 0.0003195 23105.1947 49203.4325
    49528.382 0.0003231 23105.4429 48457.2519
    48845.09 0.0003276 23105.6808 47600.3101
    47925.811 0.0003339 23105.9093 46664.2537
    46775.46 0.0003421 23106.1304 45680.209
    45976.551 0.000348 23106.3441 44677.14
    45079.272 0.000355 23106.5475 43680.9863
    44089.845 0.0003629 23106.7415 42714.4757
    43238.729 0.0003701 23106.9291 41797.31
    42443.869 0.000377 23107.1063 40946.5876
    41709.761 0.0003836 23107.2761 40177.3507
    41339.966 0.000387 23107.4365 39503.087
    41079.408 0.0003895 23107.5876 38936.2113
    40922.797 0.000391 23107.7322 38488.4642
    40951.248 0.0003907 23107.8655 38171.2128
    41158.428 0.0003887 23107.9914 37995.6776
    41533.791 0.0003852 23108.1109 37973.0324
    42227.443 0.0003789 23108.2181 38114.4501
    43030.473 0.0003719 23108.3168 38430.7453
    43943.688 0.0003641 23108.4082 38932.4679
    45223.157 0.0003538 23108.4931 39629.2777
    46647.996 0.000343 23108.5667 40529.4961
    48217.911 0.0003318 23108.6319 41639.496
    50243.642 0.0003185 23108.6897 42962.9934
    52470.235 0.000305 23108.7371 44500.2446
    54885.024 0.0002915 23108.7742 46247.1748
    57743.432 0.0002772 23108.8058 48194.5769
    60825.338 0.0002632 23108.828 50326.2359
    64088.596 0.0002497 23108.8399 52618.6889
    67500.386 0.0002371 23108.8444 55038.9507
    70897.392 0.0002257 23108.8415 57542.9925
    74290.462 0.0002154 23108.8272 60074.302
    77762.408 0.0002058 23108.8065 62563.3844
    80954.333 0.0001977 23108.7754 64929.3666
    83876.691 0.0001908 23108.736 67084.9535
    86074.013 0.0001859 23108.6891 68944.6497
    87969.855 0.0001819 23108.6309 70438.0744
    89575.986 0.0001786 23108.5663 71517.7448
    90412.418 0.000177 23108.4932 72166.8571
    90758.191 0.0001763 23108.4089 72397.5527
    90642.737 0.0001765 23108.3171 72243.0009
    89374.056 0.000179 23108.2188 71746.6947
    87857.643 0.0001821 23108.1102 70953.1075
    86074.164 0.0001859 23107.9913 69902.2692
    83445.346 0.0001918 23107.8649 68628.3629
    80576.884 0.0001986 23107.7292 67161.1816
    77496.225 0.0002065 23107.586 65528.7174
    73955.051 0.0002164 23107.4325 63759.3844
    70316.031 0.0002276 23107.2706 61883.2047
    66638.655 0.0002401 23107.1002 59931.628
    63095.836 0.0002537 23106.9215 57936.479
    59666.36 0.0002683 23106.7334 55928.3847
    56321.019 0.0002841 23106.5369 53935.2497
    53092.529 0.0003015 23106.332 51981.1168
    50257.658 0.0003185 23106.1177 50085.565
    47625.737 0.000336 23105.895 48263.6381
    44899.682 0.0003565 23105.6629 46526.1473
    42608.587 0.0003756 23105.4225 44880.2651
    40583.684 0.0003967 23105.1726 43330.184
    38737.029 0.0004327 23104.9153 41877.7975
    37221.618 0.0004568 23104.6487 40523.2825
    35901.392 0.0004736 23104.3726 39265.5995
    34702.759 0.0004899 23104.0892 38102.9159
    33744.431 0.0005038 23103.7963 37032.7077
    32944.569 0.000516 23103.4931 36052.2342
    32331.288 0.0005258 23103.1815 35158.5068
    31732.849 0.0005357 23102.8634 34348.4604
    31161.958 0.0005455 23102.534 33619.0393
    30684.414 0.0005541 23102.1962 32967.3074
    30278.739 0.0005615 23101.851 32390.5369
    29908.605 0.0005641 23101.4964 31886.3047
    29548.296 0.0005483 23101.1323 31452.7507
    29312.259 0.0005458 23100.759 31088.0812
    29150.82 0.0005489 23100.3781 30791.5422
    29068.302 0.0005504 23099.9889 30562.8981
    29027.27 0.0005512 23099.5893 30402.6055
    28969.917 0.0005523 23099.1813 30311.8186
    28779.596 0.000556 23098.7639 30292.3206
    28766.651 0.0005562 23098.3401 30346.4136
    28828.11 0.000555 23097.9049 30476.7274
    28894.512 0.0005537 23097.4623 30685.9904
    29122.766 0.0005494 23097.0103 30976.7141
    29393.642 0.0005443 23096.5489 31350.8459
    29588.794 0.0005408 23096.0801 31809.3649
    29887.715 0.0005353 23095.6009 32351.8455
    30233.676 0.0005292 23095.1133 32975.9943
    30605.312 0.0005228 23094.6183 33677.1298
    31049.057 0.0005153 23094.1129 34447.6131
    31501.123 0.0005079 23093.599 35276.1819
    31895.39 0.0005016 23093.0758 36147.1812
    32391.292 0.000494 23092.5442 37039.6945
    32887.959 0.0004865 23092.0032 37926.7399
    33277.75 0.0004808 23091.4558 38774.8301
    33649.757 0.0004755 23090.896 39544.4422
    33976.022 0.0004709 23090.3288 40192.1292
    34185.1 0.000468 23089.7531 40674.8159
    34362.63 0.0004656 23089.1691 40955.5905
    34427.912 0.0004647 23088.5757 41010.9201
    34205.03 0.0004678 23087.9728 40835.319
    33937.502 0.0004715 23087.3616 40442.7902
    33635.411 0.0004757 23086.741 39863.8002
    33276.765 0.0004808 23086.1129 39139.313
    32897.496 0.0004864 23085.4745 38314.124
    32426.54 0.0004934 23084.8276 37431.0491
    31733.297 0.0005042 23084.1723 36528.065
    31173.335 0.0005133 23083.5077 35636.5606
    30603.622 0.0005228 23082.8346 34781.3438
    29917.202 0.0005348 23082.1511 33981.2576
    29293.374 0.0005462 23081.4612 33249.9406
    28705.564 0.0005574 23080.7609 32596.6639
    28164.27 0.0005681 23080.0522 32026.972
    27787.57 0.0005758 23079.3331 31543.2401
    27460.574 0.0005827 23078.6066 31145.1627
    27152.534 0.0005893 23077.8707 30830.166
    26856.938 0.0005958 23077.1263 30593.7883
    26601.983 0.0006015 23076.3726 30430.0451
    26430.434 0.0006054 23075.6124 30331.601
    26273.826 0.000609 23074.8409 30290.1713
    26135.87 0.0006122 23074.0599 30296.5906
    26030.456 0.0006147 23073.2706 30340.9639
    25908.583 0.0006176 23072.4728 30412.7643
    25782.016 0.0006206 23071.6666 30500.9519
    25653.056 0.0006237 23070.851 30594.2297
    25596.763 0.0006251 23070.0259 30681.1445
    25555.172 0.0006261 23069.1935 30750.9587
    25513.571 0.0006271 23068.3517 30794.0953
    25443.395 0.0006289 23067.4994 30802.9769
    25410.349 0.0006297 23066.6388 30772.7238
    25458.492 0.0006285 23065.7687 30701.5815
    25470.566 0.0006282 23064.8932 30590.9861
    25483.928 0.0006279 23064.0053 30445.1651
    25511.534 0.0006272 23063.11 30270.4654
    25576.779 0.0006256 23062.2043 30074.4934
    25631.906 0.0006242 23061.2922 29865.3309
    25657.882 0.0006236 23060.3686 29650.8894
    25772.852 0.0006208 23059.4377 29438.5111
    25897.877 0.0006178 23058.4973 29234.7437
    26016.25 0.000615 23057.5485 29045.2956
    26104.64 0.0006129 23056.5903 28875.0591
    26196.635 0.0006108 23055.6237 28728.1981
    26301.809 0.0006083 23054.6467 28608.2363
    26394.867 0.0006062 23053.6622 28518.1451
    26548.732 0.0006027 23052.6694 28460.406
    26802.277 0.000597 23051.6661 28437.0589
    27085.469 0.0005907 23050.6544 28449.741
    27385.354 0.0005843 23049.6343 28499.6977
    27705.287 0.0005775 23048.6058 28587.7341
    28067.019 0.0005701 23047.5668 28714.4209
    28489.848 0.0005616 23046.5205 28879.7667
    28996.593 0.0005518 23045.4637 29083.3925
    29636.391 0.0005399 23044.3995 29324.458
    30324.328 0.0005277 23043.3249 29601.6007
    31061.641 0.0005151 23042.2429 29912.8884
    32027.775 0.0004996 23041.1504 30255.7356
    33139.435 0.0004829 23040.0496 30626.8167
    34423.673 0.0004648 23038.9403 31021.9582
    35673.742 0.0004486 23037.8216 31436.0121
    37089.896 0.0004315 23036.6935 31862.7358
    38733.437 0.0004131 23035.5579 32294.6744
    40180.675 0.0004136 23034.413 32723.0863
    41580.946 0.0004089 23033.2586 33137.9592
    42939.2 0.0003959 23032.0958 33528.2138
    43957.563 0.0003868 23030.9236 33881.8481
    44891.703 0.0003787 23029.743 34186.8279
    45747.804 0.0003716 23028.5529 34431.726
    46149.611 0.0003684 23027.3544 34606.8028
    46283.166 0.0003736 23026.1465 34705.1455
    46121.196 0.0003896 23024.9312 34723.3529
    45723.583 0.0003937 23023.7054 34662.4619
    45151.094 0.0003987 23022.4703 34527.7453
    44385.715 0.0004055 23021.2267 34328.2455
    43182.68 0.0004018 23019.9756 34075.8341
    41989.837 0.0004049 23018.7142 33784.0617
    40827.582 0.0004164 23017.4443 33467.0468
    39552.68 0.0004299 23016.1651 33138.5743
    38297.787 0.0004439 23014.8773 32811.4889
    37068.581 0.0004586 23013.5802 32497.3801
    35736.548 0.0004758 23012.2747 32206.2606
    34470.648 0.0004933 23010.9607 31947.5158
    33277.542 0.0005108 23009.6382 31728.6911
    32350.993 0.0005255 23008.3044 31556.5318
    31573.165 0.0005385 23006.9641 31436.9131
    30945.474 0.0005494 23005.6134 31374.9249
    30315.547 0.0005608 23004.2543 31374.9525
    29858.035 0.0005694 23002.8868 31440.6859
    29573.19 0.0005748 23001.5098 31575.0833
    29398.227 0.0005783 23000.1244 31780.2867
    29316.939 0.0005799 22998.7286 32057.4719
    29327.493 0.0005797 22997.3253 32406.6542
    29441.663 0.0005774 22995.9127 32826.4389
    29662.378 0.0005731 22994.4915 33313.7422
    29983.262 0.000567 22993.061 33863.5099
    30330.279 0.0005605 22991.622 34468.4679
    30780.831 0.0005523 22990.1736 35118.9682
    31327.157 0.0005427 22988.7168 35802.9739
    31943.945 0.0005322 22987.2506 36506.2215
    32575.198 0.0005219 22985.7759 37212.5316
    33215.243 0.0005118 22984.2918 37904.2018
    33755.716 0.0005036 22982.8002 38562.3264
    34364.869 0.0004947 22981.2972 39166.9342
    35024.558 0.0004854 22979.7878 39696.9716
    35524.972 0.0004785 22978.269 40130.3359
    35952.505 0.0004729 22976.7407 40444.4928
    36304.997 0.0004683 22975.203 40618.1491
    36387.819 0.0004672 22973.6568 40634.1232
    36452.618 0.0004664 22972.1023 40482.9888
    36476.182 0.0004661 22970.5383 40165.889
    36092.536 0.000471 22968.9658 39696.0137
    35702.527 0.0004762 22967.3849 39097.0082
    35289.574 0.0004817 22965.7936 38399.5491
    34637.74 0.0004908 22964.1949 37637.0801
    34104.431 0.0004985 22962.5867 36841.9815
    33641.015 0.0005054 22960.9691 36043.0352
    32967.378 0.0005157 22959.344 35264.1635
    32347.463 0.0005256 22957.7086 34524.1842
    31777.737 0.000535 22956.0647 33837.12
    31331.249 0.0005426 22954.4123 33212.7446
    30940.978 0.0005494 22952.7515 32657.1373
    30604.546 0.0005555 22951.0803 32173.1684
    30410.218 0.000559 22949.4016 31760.9138
    30261.903 0.0005618 22947.7125 31417.9736
    30159.494 0.0005637 22946.015 31139.7549
    30188.427 0.0005631 22944.309 30919.7185
    30235.72 0.0005623 22942.5965 30749.6341
    30296.572 0.0005611 22940.8717 30619.8539
    30370.897 0.0005598 22939.1394 30519.6965
    30478.116 0.0005578 22937.3987 30437.9015
    30602.425 0.0005555 22935.6475 30363.2448
    30701.349 0.0005537 22933.8889 30285.2711
    30689.636 0.0005539 22932.1218 30195.0559
    30621.399 0.0005552 22930.3443 30085.894
    30622.688 0.0005551 22928.5574 29953.7634
    30631.529 0.000555 22926.764 29797.445
    30618.761 0.0005552 22924.9632 29618.2623
    30440.974 0.0005585 22923.149 29419.5419
    30304.663 0.000561 22921.3283 29205.9225
    30189.506 0.0005631 22919.4981 28982.628
    30061.598 0.0005655 22917.6595 28754.8885
    29926.526 0.0005681 22915.8135 28527.5086
    29787.19 0.0005707 22913.955 28304.603
    29645.734 0.0005734 22912.0901 28089.4909
    29531.606 0.0005757 22910.2158 27884.6392
    29452.519 0.0005772 22908.333 27691.699
    29481.737 0.0005766 22906.4417 27511.5488
    29520.707 0.0005759 22904.542 27344.3771
    29552.426 0.0005752 22902.6309 27189.8054
    29524.354 0.0005758 22900.7133 27047.0876
    29475.551 0.0005767 22898.7872 26915.3521
    29409.321 0.000578 22896.8508 26793.9132
    29308.916 0.00058 22894.9059 26682.5603
    29272.232 0.0005807 22892.9525 26581.7334
    29235.768 0.0005815 22890.9907 26492.5554
    29069.47 0.0005848 22889.0194 26416.8095
    28917.215 0.0005879 22887.0397 26356.3296
    28764.723 0.000591 22885.0505 26313.378
    28584.952 0.0005947 22883.0519 26290.077
    28348.46 0.0005997 22881.0469 26288.4128
    28128.581 0.0006044 22879.0304 26310.1807
    28071.37 0.0006056 22877.0074 26356.9953
    28002.174 0.0006071 22874.974 26430.2723
    27937.971 0.0006085 22872.9331 26531.2473
    27911.28 0.0006091 22870.8828 26660.9474
    27940.172 0.0006084 22868.8231 26820.1756
    28041.702 0.0006062 22866.7559 27009.5282
    28323.596 0.0006002 22864.6792 27229.128
    28645.03 0.0005935 22862.5931 27478.8946
    28969.817 0.0005919 22860.4986 27758.2686
    29254.249 0.000609 22858.3965 28066.1896
    29717.629 0.0006057 22856.285 28401.0789
    30262.449 0.0005948 22854.1632 28760.4634
    30857.805 0.0005833 22852.0348 29141.2818
    31516.661 0.000555 22849.896 29539.4531
    32225.664 0.0005275 22847.7477 29949.7978
    33020.971 0.0005148 22845.593 30365.8787
    33783.565 0.0005032 22843.4288 30779.8354
    34499.223 0.0004928 22841.2561 31182.3172
    35108.046 0.0004842 22839.074 31562.5165
    35564.804 0.000478 22836.8835 31908.4166
    35901.458 0.0004735 22834.6844 32207.3112
    36035.931 0.0004717 22832.475 32446.643
    36161.129 0.0004701 22830.2591 32615.1016
    36231.083 0.0004692 22828.0327 32703.8295
    36157.848 0.0004702 22825.7988 32707.528
    35855.655 0.0004741 22823.5546 32625.1572
    35498.442 0.0004789 22821.3038 32460.0761
    35174.351 0.0004833 22819.0436 32219.5629
    34645.569 0.0004907 22816.7729 31913.8324
    34003.647 0.0005 22814.4958 31554.8852
    33222.092 0.0005117 22812.2082 31155.2909
    32449.634 0.0005239 22809.9122 30727.2442
    31668.112 0.0005369 22807.6087 30281.8976
    30858.757 0.0005509 22805.2967 29829.0749
    30087.73 0.0005651 22802.9743 29376.8408
    29347.387 0.0005793 22800.6444 28932.0024
    28655.642 0.0005933 22798.3041 28499.9168
    28022.446 0.0006067 22795.9553 28084.7385
    27430.685 0.0006198 22793.6009 27689.5805
    26899.849 0.000632 22791.2352 27316.6603
    26382.302 0.0006444 22788.861 26967.4235
    25901.407 0.0006564 22786.4794 26642.6896
    25492.837 0.0006669 22784.0873 26342.7188
    25155.673 0.0006758 22781.6867 26067.3179
    24866.445 0.0006836 22779.2786 25815.9113
    24644.381 0.0006898 22776.8611 25587.6115
    24365.197 0.0006977 22774.4361 25381.2936
    24129.081 0.0007046 22772.0017 25195.65
    24002.425 0.0007083 22769.5578 25029.2498
    23813.526 0.0007139 22767.1064 24880.5941
    23636.073 0.0007193 22764.6446 24748.1502
    23503.864 0.0007233 22762.1772 24630.4059
    23310.821 0.0007293 22759.6995 24525.8821
    23183.199 0.0007333 22757.2122 24433.1738
    23197.573 0.0007328 22754.7175 24350.9649
    23140.195 0.0007347 22752.2124 24278.0351
    23062.781 0.0007371 22749.7017 24213.2801
    22971.418 0.0007401 22747.1786 24155.6957
    22886.003 0.0007428 22744.65 24104.4027
    22820.239 0.000745 22742.112 24058.6197
    22786.793 0.0007461 22739.5645 24017.6715
    22737.614 0.0007477 22737.0105 23980.9816
    22642.005 0.0007508 22734.445 23948.0539
    22472.841 0.0007565 22731.8731 23918.482
    22441.834 0.0007575 22729.2907 23891.9223
    22420.397 0.0007582 22726.7008 23868.1024
    22383.712 0.0007595 22724.1025 23846.8029
    22339.055 0.000761 22721.4966 23827.8569
    22302.056 0.0007623 22718.8804 23811.1385
    22278.551 0.0007631 22716.2556 23796.5665
    22257.205 0.0007638 22713.6214 23784.0921
    22213.998 0.0007653 22710.9807 23773.702
    22137.547 0.0007679 22708.3315 23765.407
    22145.568 0.0007676 22705.6729 23759.2436
    22173.818 0.0007667 22703.0057 23755.2737
    22218.363 0.0007651 22700.3291 23753.5773
    22193.268 0.000766 22697.6441 23754.2539
    22172.312 0.0007667 22694.9525 23757.4192
    22166.627 0.0007669 22692.2495 23763.1939
    22145.39 0.0007676 22689.541 23771.7182
    22119.374 0.0007686 22686.822 23783.1684
    22088.704 0.0007696 22684.0955 23797.6063
    22039.299 0.0007713 22681.3586 23815.2086
    21996.458 0.0007728 22678.6162 23836.1112
    21964.136 0.000774 22675.8643 23860.4286
    21980.675 0.0007734 22673.101 23888.2598
    21997.564 0.0007728 22670.3321 23919.6877
    22010.691 0.0007723 22667.5528 23954.7548
    21970.346 0.0007738 22664.768 23993.4773
    21961.169 0.0007741 22661.9717 24035.8179
    21994.104 0.0007729 22659.1679 24081.6972
    21970.531 0.0007738 22656.3547 24130.9715
    21955.845 0.0007743 22653.534 24183.431
    21955.029 0.0007743 22650.7048 24238.7829
    21952.114 0.0007744 22647.8681 24296.6423
    21960.606 0.0007741 22645.0219 24356.5162
    21982.303 0.0007734 22642.1682 24417.7868
    22067.911 0.0007704 22639.3041 24479.6988
    22079.755 0.0007699 22636.4335 24541.3507
    22007.35 0.0007725 22633.5534 24601.7055
    22076.174 0.0007701 22630.6638 24659.4895
    22120.247 0.0007685 22627.7678 24713.3848
    22134.22 0.0007681 22624.8632 24761.9474
    22116.627 0.0007687 22621.9482 24803.7076
    22112.854 0.0007688 22619.0276 24837.2659
    22123.934 0.0007684 22616.0956 24861.3813
    22169.662 0.0007668 22613.1562 24875.1172
    22207.267 0.0007655 22610.2092 24877.8603
    22236.251 0.0007646 22607.2537 24869.4784
    22165.491 0.0007967 22604.2897 24850.2773
    22096.509 0.0008146 22601.3163 24820.9822
    22029.479 0.0008171 22598.3344 24782.665
    21982.943 0.0008188 22595.346 24736.6434
    21927.54 0.0008048 22592.3471 24684.3622
    21864.81 0.0007775 22589.3407 24627.3058
    21855.976 0.0007778 22586.3258 24566.9045
    21869.659 0.0007773 22583.3034 24504.5356
    21901.783 0.0007762 22580.2716 24441.2733
    21858.158 0.0007777 22577.2312 24378.198
    21841.733 0.0007783 22574.1834 24316.1814
    21845.232 0.0007782 22571.127 24255.9475
    21736.881 0.0007821 22568.0622 24198.0886
    21693.653 0.0007836 22564.9899 24143.0814
    21706.874 0.0007832 22561.9071 24091.2973
    21738.39 0.000782 22558.8197 24043.0289
    21723.437 0.0007826 22555.72 23998.4802
    21675.872 0.0007843 22552.6137 23957.8052
    21734.301 0.0007822 22549.4979 23921.094
    21753.595 0.0007815 22546.3746 23888.3962
    21739.522 0.000782 22543.2439 23859.7865
    21692.574 0.0007837 22540.1046 23835.1124
    21680.654 0.0007841 22536.9558 23814.3922
    21692.059 0.0007837 22533.8006 23797.5657
    21652.22 0.0007852 22530.6338 23784.5532
    21640.854 0.0007856 22527.4616 23775.4235
    21653.74 0.0007851 22524.2808 23769.8073
    21702.526 0.0007833 22521.0916 23767.7738
    21748.355 0.0007816 22517.8929 23769.2593
    21795.001 0.00078 22514.6876 23774.2219
    21873.578 0.0007772 22511.4709 23782.6355
    21865.926 0.0007775 22508.2497 23794.5154
    21810.526 0.0007794 22505.0179 23809.9027
    21877.088 0.0007771 22501.7787 23828.8933
    21930.663 0.0007752 22498.532 23851.6382
    21980.243 0.0007734 22495.2758 23878.3565
    22072.268 0.0007702 22492.013 23909.3591
    22155.922 0.0007673 22488.7408 23945.0567
    22231.455 0.0007647 22485.462 23985.9962
    22285.314 0.0007628 22482.1708 24032.9131
    22345.332 0.0007608 22478.8751 24086.6292
    22415.448 0.0007584 22475.5698 24148.2995
    22532.215 0.0007545 22472.2571 24219.3756
    22580.667 0.0007528 22468.9358 24301.4394
    22624.546 0.0007514 22465.6061 24396.6273
    22925.632 0.0007415 22462.2708 24507.3544
    23112.349 0.0007355 22458.9241 24636.5159
    23245.376 0.0007313 22455.5718 24787.5508
    23465.722 0.0007245 22452.208 24964.0353
    23703.611 0.0007172 22448.8397 25170.3016
    23953.744 0.0007097 22445.4609 25410.9568
    24217.723 0.000702 22442.0737 25690.9277
    24551.645 0.0006924 22438.6799 26015.3345
    24917.448 0.0006822 22435.2766 26389.3297
    25247.185 0.0006734 22431.8667 26817.9132
    25669.825 0.0006623 22428.4455 27305.686
    26157.181 0.0006499 22425.0196 27856.6048
    26727.718 0.0006361 22421.5833 28473.6563
    27386.539 0.0006208 22418.1395 29158.5641
    28115.301 0.0006047 22414.6891 29911.4276
    28968.979 0.0005869 22411.2293 30730.3428
    29951.544 0.0005677 22407.7619 31610.9879
    30974.892 0.0005489 22404.286 32546.1341
    31892.738 0.0005331 22400.8016 33525.064
    33019.032 0.000515 22397.3107 34532.9405
    34218.257 0.0004968 22393.8103 35550.0442
    35303.945 0.0004816 22390.3034 36551.1919
    36161.629 0.0004701 22386.7869 37505.4286
    36912.699 0.0004606 22383.2639 38376.4408
    37651.237 0.0004515 22379.7325 39124.3633
    38205.05 0.000445 22376.1935 39709.0601
    38596.361 0.0004405 22372.646 40094.8755
    38660.492 0.0004397 22369.088 40256.1686
    38546.237 0.000441 22365.5235 40181.8548
    38305.681 0.0004438 22361.9534 39877.5756
    37869.942 0.0004489 22358.3728 39364.5726
    37285.426 0.000456 22354.7848 38675.7997
    36587.834 0.0004647 22351.1882 37850.543
    35698.387 0.0004762 22347.5841 36929.2753
    34666.478 0.0004905 22343.9725 35949.804
    33590.231 0.0005061 22340.3514 34945.0332
    32551.811 0.0005223 22336.7237 33942.1508
    31516.748 0.0005395 22333.0875 32962.7065
    30517.719 0.0005571 22329.4448 32023.1936
    29633.352 0.0005737 22325.7926 31135.6861
    28701.012 0.0005924 22322.1329 30308.6378
    27808.063 0.0006114 22318.4656 29547.4115
    27093.143 0.0006275 22314.7898 28854.8223
    26498.257 0.0006416 22311.1065 28231.5812
    25963.685 0.0006548 22307.4157 27676.6934
    25487.106 0.000667 22303.7173 27187.8258
    25115.044 0.0006769 22300.0085 26761.6434
    24776.102 0.0006862 22296.2941 26394.138
    24433.974 0.0006958 22292.5722 26080.9034
    24133.634 0.0007044 22288.8398 25817.4005
    23880.764 0.0007119 22285.1038 25599.1927
    23722.94 0.0007166 22281.3583 25422.104
    23594.686 0.0007205 22277.6033 25282.3817
    23500.999 0.0007234 22273.8418 25176.7925
    23475.507 0.0007241 22270.0717 25102.6743
    23369.567 0.0007492 22266.2941 25057.9669
    23256.485 0.000774 22262.509 25041.1966
    23183.635 0.0007764 22258.7154 25051.4359
    23136.744 0.000778 22254.9132 25088.2381
    23123.25 0.0007697 22251.1055 25151.5532
    23174.135 0.0007393 22247.2864 25241.6095
    23253.431 0.0007311 22243.4626 25358.8189
    23376.738 0.0007272 22239.6303 25503.6232
    23586.162 0.0007208 22235.7905 25676.3767
    23724.733 0.0007166 22231.9412 25877.1977
    23858.006 0.0007126 22228.0873 26105.8362
    24018.658 0.0007078 22224.2239 26361.5148
    24202.792 0.0007024 22220.352 26642.7651
    24440.532 0.0006956 22216.4745 26947.286
    24782.913 0.000686 22212.5875 27271.7364
    25166.135 0.0006755 22208.692 27611.4554
    25511.916 0.0006664 22204.7919 27960.3276
    25760.447 0.0006599 22200.8804 28310.4535
    26091.864 0.0006516 22196.9633 28652.0323
    26406.626 0.0006438 22193.0406 28973.3655
    26652.926 0.0006378 22189.1084 29261.2404
    26795.49 0.0006344 22185.1657 29501.8074
    26898.246 0.000632 22181.2194 29682.0004
    26963.299 0.0006305 22177.2636 29791.3081
    26922.512 0.0006315 22173.3003 29823.548
    26848.365 0.0006332 22169.3284 29778.0301
    26748.41 0.0006355 22165.349 29659.7336
    26595.446 0.0006392 22161.3631 29478.4126
    26414.215 0.0006436 22157.3696 29246.951
    26198.527 0.0006489 22153.3686 28979.5405
    25941.083 0.0006553 22149.3571 28690.0799
    25621.754 0.0006635 22145.34 28391.1607
    25206.318 0.0006744 22141.3154 28093.5031
    24915.58 0.0006823 22137.2842 27805.8448
    24626.508 0.0006903 22133.2435 27535.0372
    24308.462 0.0006994 22129.1972 27286.2716
    24058.159 0.0007066 22125.1424 27063.34
    23830.465 0.0007134 22121.0791 26868.6922
    23624.042 0.0007196 22117.0102 26703.8683
    23420.61 0.0007259 22112.9318 26569.4764
    23271.594 0.0007305 22108.8479 26465.3788
    23207.403 0.0007325 22104.7554 26390.7946
    23112.484 0.0007355 22100.6563 26344.4119
    23026.078 0.0007383 22096.5477 26324.4725
    22958.153 0.0007405 22092.4326 26328.8644
    23085.565 0.0007364 22088.3099 26355.1844
    23190.998 0.000733 22084.1817 26400.8094
    23232.914 0.0007317 22080.0439 26462.9404
    23334.753 0.0007285 22075.8996 26538.6692
    23426.394 0.0007257 22071.7477 26625.0247
    23495.158 0.0007236 22067.5873 26719.0439
    23610.029 0.00072 22063.4194 26817.8563
    23717.44 0.0007168 22059.2449 26918.8123
    23808.987 0.000714 22055.0638 27019.6179
    23794.412 0.0007145 22050.8732 27118.5048
    23826.611 0.0007135 22046.6751 27214.4169
    23931.958 0.0007104 22042.4685 27307.1661
    24034.196 0.0007073 22038.2582 27397.5615
    24120.541 0.0007048 22034.0384 27487.4595
    24186.811 0.0007029 22029.812 27579.7733
    24202.672 0.0007024 22025.5781 27678.3868
    24273.282 0.0007004 22021.3367 27788.0329
    24415.506 0.0006963 22017.0877 27914.1343
    24515.964 0.0006934 22012.8302 28062.6402
    24697.693 0.0006883 22008.568 28239.8747
    24979.386 0.0006806 22004.2964 28452.3737
    25234.363 0.0006737 22000.0182 28706.8576
    25493.413 0.0006668 21995.7334 29009.7441
    25758.506 0.00066 21991.4411 29367.5297
    26109.867 0.0006511 21987.1392 29786.2929
    26553.491 0.0006402 21982.8337 30271.6102
    27097.303 0.0006274 21978.5178 30828.3291
    27807.886 0.0006114 21974.1972 31460.3574
    28571.424 0.0005951 21969.8691 32170.3692
    29387.875 0.0005785 21965.5314 32959.5065
    30397.804 0.0005593 21961.1872 33827.0611
    31528.963 0.0005393 21956.8345 34770.0847
    32784.035 0.0005186 21952.4781 35782.9886
    34193.325 0.0004973 21948.1122 36857.0796
    35620.53 0.0004774 21943.7388 37980.0688
    37064.684 0.0004587 21939.3568 39135.5485
    38610.557 0.0004404 21934.9703 40302.4865
    40105.794 0.000424 21930.5761 41454.866
    41549.314 0.0004091 21926.1764 42561.6352
    42763.825 0.0003976 21921.7662 43587.2581
    43730.608 0.0003888 21917.3513 44493.2245
    44461.156 0.0003824 21912.926 45240.7349
    45154.589 0.0003765 21908.498 45794.6461
    45487.992 0.0003737 21904.0576 46128.0704
    45489.064 0.0003737 21899.6145 46226.7447
    45450.291 0.000374 21895.1619 46091.6904
    45216.487 0.000376 21890.7046 45739.3345
    44803.411 0.0003794 21886.2369 45198.8361
    44226.161 0.0003844 21881.7636 44507.5678
    43541.926 0.0003904 21877.2857 43706.0213
    42767.662 0.0003975 21872.7953 42833.4009
    42042.777 0.0004044 21868.3042 41924.6333
    41465.556 0.00041 21863.7997 41008.6791
    41006.61 0.0004153 21859.2925 40108.1113
    40456.067 0.0004373 21854.7748 39239.2488
    40008.471 0.0004499 21850.2535 38412.7258
    39657.712 0.0004539 21845.7236 37634.1449
    39532.773 0.0004553 21841.1881 36904.8074
    39375.852 0.0004571 21836.6432 36222.4629
    39192.901 0.0004581 21832.0946 35582.2198
    38994.443 0.0004431 21827.5345 34977.1493
    38822.37 0.0004379 21822.9707 34399.7388
    38658.719 0.0004397 21818.3975 33842.547
    38352.086 0.0004433 21813.8196 33299.1723
    37811.684 0.0004496 21809.2322 32764.8536
    37092.401 0.0004583 21804.6421 32236.7884
    36278.979 0.0004686 21800.0387 31714.0687
    35334.899 0.0004812 21795.4345 31197.4242
    34309.738 0.0004955 21790.8188 30688.6373
    33394.822 0.0005091 21786.2014 30190.1789
    32414.489 0.0005245 21781.5726 29704.6666
    31383.545 0.0005417 21776.9401 29234.5945
    30297.474 0.0005612 21772.2961 28782.0951
    29301.062 0.0005803 21767.6485 28348.9016
    28368.274 0.0005993 21762.9933 27936.3227
    27473.88 0.0006188 21758.3316 27545.2084
    26653.81 0.0006379 21753.6642 27176.1243
    25907.074 0.0006562 21748.9873 26829.318
    25360.19 0.0006704 21744.3068 26504.8055
    24786.034 0.0006859 21739.6158 26202.3726
    24208.133 0.0007022 21734.9221 25921.6552
    23722.412 0.0007166 21730.2159 25662.1154
    23360.813 0.0007277 21725.5081 25423.104
    23084.333 0.0007364 21720.7897 25203.8376
    22883.662 0.0007429 21716.0677 25003.4557
    22669.848 0.0007499 21711.3362 24820.9972
    22449.82 0.0007572 21706.6001 24655.4841
    22237.821 0.0007645 21701.8544 24505.8174
    22098.925 0.0007693 21697.106 24370.9572
    22004.024 0.0007726 21692.3472 24249.8239
    21929.923 0.0007752 21687.5857 24141.3693
    21831.502 0.0007787 21682.8137 24044.4048
    21722.87 0.0007826 21678.037 23958.2694
    21629.03 0.000786 21673.2508 23881.8799
    21513.029 0.0007902 21668.462 23814.3872
    21398.699 0.0007944 21663.6626 23754.9997
    21350.534 0.0007962 21658.8606 23703.019
    21306.723 0.0007979 21654.0471 23657.8089
    21262.839 0.0007995 21649.2299 23618.829
    21208.306 0.0008016 21644.4062 23585.606
    21273.811 0.0007991 21639.5749 23557.7275
    21360.674 0.0007959 21634.7389 23534.988
    21285.433 0.0007987 21629.8934 23516.9429
    21295.857 0.0007983 21625.0443 23503.4859
    21327.919 0.0007971 21620.1846 23494.4719
    21284.289 0.0007987 21615.3223 23489.8223
    21320.803 0.0007974 21610.4505 23489.4913
    21387.336 0.0007949 21605.575 23493.5105
    21431.995 0.0007932 21600.689 23501.8759
    21420.993 0.0007936 21595.8013 23514.701
    21422.353 0.0007936 21590.9021 23532.0982
    21562.581 0.0007884 21586.0002 23554.2373
    21622.412 0.0007862 21581.0898 23581.3144
    21663.756 0.0007847 21576.1747 23613.5964
    21757.742 0.0007813 21571.2492 23651.3415
    21821.884 0.000779 21566.3229 23694.9258
    21909.65 0.0007759 21561.3842 23744.7497
    22120.958 0.0007685 21556.4437 23801.3037
    22244.726 0.0007642 21551.4928 23865.1391
    22370.188 0.00076 21546.5401 23936.9193
    22611.256 0.0007518 21541.575 24017.4105
    22773.72 0.0007465 21536.6091 24107.563
    22884.796 0.0007429 21531.6328 24208.5181
    22922.554 0.0007416 21526.6528 24321.7069
    23079.05 0.0007366 21521.6652 24448.876
    23269.693 0.0007306 21516.669 24592.1314
    23439.205 0.0007253 21511.6712 24753.9327
    23586.508 0.0007208 21506.6618 24937.0123
    23728.581 0.0007165 21501.6518 25144.316
    23876.857 0.000712 21496.6292 25378.8612
    24087.801 0.0007058 21491.606 25643.5657
    24329.327 0.0006988 21486.5712 25941.2054
    24600.838 0.000691 21481.5338 26274.2511
    24874.16 0.0006835 21476.4859 26644.7343
    25182.722 0.0006751 21471.4372 27054.1671
    25584.246 0.0006645 21466.377 27503.3791
    26049.838 0.0006526 21461.3162 27992.4197
    26561.139 0.00064 21456.2448 28520.3599
    27142.394 0.0006263 21451.1707 29085.1429
    27782.289 0.000612 21446.0861 29683.3293
    28405.371 0.0005985 21440.9988 30309.8946
    28947.054 0.0005873 21435.9 30957.9122
    29696.833 0.0005725 21430.8005 31618.4357
    30431.284 0.0005586 21425.6905 32280.3796
    30999.902 0.0005484 21420.5788 32930.7667
    31716.683 0.000536 21415.4575 33555.2998
    32382.216 0.000525 21410.3326 34139.4541
    32846.547 0.0005176 21405.1981 34669.9004
    33403.274 0.000509 21400.059 35136.0336
    33889.949 0.0005016 21394.9143 35531.1878
    34174.83 0.0004974 21389.763 35853.0972
    34354.149 0.0004948 21384.605 36103.505
    34482.344 0.000493 21379.4415 36287.0322
    34552.445 0.000492 21374.2723 36409.7469
    34442.704 0.0005093 21369.0965 36477.86
    34252.65 0.0005255 21363.9141 36496.9088
    33976.61 0.0005298 21358.7261 36471.4674
    33692.272 0.0005343 21353.5325 36405.3286
    33357.622 0.0005327 21348.3322 36301.9614
    32927.5 0.0005194 21343.1254 36165.0084
    32664.716 0.0005204 21337.9139 35998.6482
    32469.923 0.0005236 21332.6958 35807.6941
    32344.214 0.0005256 21327.473 35597.445
    32097.166 0.0005296 21322.2407 35373.2876
    31858.464 0.0005336 21317.0048 35140.2556
    31674.079 0.0005367 21311.7612 34902.4772
    31610.982 0.0005378 21306.5121 34662.9164
    31596.863 0.000538 21301.2602 34423.112
    31633.676 0.0005374 21295.9978 34183.1685
    31903.58 0.0005329 21290.7337 33941.9746
    32206.45 0.0005278 21285.4601 33697.2498
    32504.254 0.000523 21280.1838 33446.2157
    32925.214 0.0005163 21274.8969 33185.7367
    33351.202 0.0005097 21269.6064 32912.7802
    33756.477 0.0005036 21264.3112 32624.6939
    34027.714 0.0004996 21259.0075 32319.4637
    34223.839 0.0004967 21253.7001 31995.9077
    34329.15 0.0004952 21248.3861 31653.7731
    34352.959 0.0004949 21243.0664 31293.8088
    34203.926 0.000497 21237.7402 30917.741
    33805.619 0.0005029 21232.4083 30528.1977
    33307.758 0.0005104 21227.0718 30128.5486
    32742.474 0.0005192 21221.7276 29722.6892
    32093.968 0.0005297 21216.3789 29314.7956
    31301.18 0.0005432 21211.0244 28909.0602
    30484.188 0.0005577 21205.6634 28509.3293
    29653.612 0.0005733 21200.2968 28119.5185
    28782.908 0.0005907 21194.9245 27742.6345
    27925.876 0.0006088 21189.5456 27381.3114
    27092.832 0.0006275 21184.1611 27037.6697
    26395.421 0.0006441 21178.7729 26713.4083
    25726.649 0.0006608 21173.378 26409.5969
    25081.227 0.0006778 21167.9795 26127.1155
    24642.225 0.0006899 21162.5696 25866.4456
    24208.285 0.0007023 21157.1588 25627.7862
    23761.495 0.0007155 21151.7395 25411.0876
    23565.68 0.0007214 21146.3165 25216.0936
    23363.289 0.0007277 21140.8859 25042.3534
    23132.825 0.0007349 21135.4497 24889.2561
    23130.529 0.0007349 21130.0098 24756.1172
    23186.197 0.0007332 21124.5624 24641.8834
    23296.997 0.0007297 21119.1102 24545.6086
    23443.723 0.0007252 21113.6515 24466.1429
    23659.588 0.0007185 21108.189 24402.2227
    23954.391 0.0007097 21102.719 24352.456
    24215.691 0.000702 21097.2443 24315.3334
    24591.031 0.0006914 21091.764 24289.216
    25096.726 0.0006774 21086.2781 24272.3419
    25567.875 0.0006649 21080.7865 24262.839
    26015.549 0.0006535 21075.2902 24258.7552
    26438.568 0.000643 21069.7874 24258.1089
    26878.183 0.0006325 21064.2798 24258.9747
    27234.392 0.0006242 21058.7647 24259.5793
    27501.959 0.0006182 21053.2449 24258.4296
    27542.207 0.0006172 21047.7205 24254.4164
    27554.795 0.000617 21042.1904 24246.9025
    27541.439 0.0006173 21036.6566 24235.7692
    27422.071 0.0006199 21031.1163 24221.3795
    27193.892 0.0006252 21025.5673 24204.5264
    26858.492 0.000633 21020.0176 24186.3191
    26593.218 0.0006393 21014.4583 24167.9979
    26209.361 0.0006487 21008.8964 24150.9663
    25710.114 0.0006612 21003.3268 24136.4657
    25099.597 0.0006774 20997.7526 24125.6445
    24574.333 0.0006918 20992.1718 24119.4605
    24128.624 0.0007046 20986.5892 24118.6647
    23701.127 0.0007173 20980.999 24123.7696
    23274.723 0.0007304 20975.4042 24135.065
    22855.021 0.0007438 20969.8018 24152.6043
    22614.331 0.0007518 20964.1967 24176.2162
    22349.544 0.0007607 20958.5859 24205.4889
    22068.768 0.0007703 20952.9695 24239.7778
    21909.283 0.000776 20947.3464 24278.198
    21794.317 0.00078 20941.7197 24319.6311
    21720.214 0.0007827 20936.0864 24362.7204
    21715.212 0.0007829 20930.4493 24405.905
    21691.229 0.0007837 20924.8066 24447.4484
    21656.452 0.000785 20919.1564 24485.5036
    21700.395 0.0007834 20913.5024 24518.2086
    21728.186 0.0007824 20907.8447 24543.788
    21741.731 0.0007819 20902.1805 24560.6798
    21732.676 0.0007822 20896.5106 24567.6725
    21805.917 0.0007796 20890.8389 24564.0197
    21928.258 0.0007753 20885.1557 24549.5035
    21877.021 0.0007771 20879.4728 24524.5134
    21962.947 0.0007741 20873.7813 24489.9787
    22138.644 0.0007679 20868.088 24447.3653
    22187.266 0.0007662 20862.3842 24398.5435
    22283.508 0.0007629 20856.6797 24345.7245
    22412.705 0.0007585 20850.9685 24291.3222
    22532.599 0.0007544 20845.2527 24237.8924
    22678.441 0.0007496 20839.5312 24188.0563
    22856.342 0.0007438 20833.806 24144.4684
    23166.971 0.0007338 20828.0742 24109.7826
    23398.938 0.0007433 20822.3387 24086.6578
    23600.133 0.0007627 20816.5966 24077.7442
    23984.272 0.0007505 20810.8517 24085.6821
    24409.239 0.0007375 20805.0993 24113.0977
    24869.265 0.0007206 20799.3432 24162.5879
    25398.669 0.000679 20793.5814 24236.6784
    26082.416 0.0006519 20787.8159 24337.7892
    26883.64 0.0006324 20782.0438 24468.1662
    27842.654 0.0006107 20776.267 24629.8187
    28853.243 0.0005893 20770.4846 24824.4294
    29928.634 0.0005681 20764.6995 25053.2631
    31231.707 0.0005444 20758.9077 25317.0559
    32698.052 0.0005201 20753.1113 25615.9117
    34303.103 0.0004957 20747.3121 25949.1722
    36185.507 0.0004699 20741.5044 26315.2709
    38285.393 0.0004442 20735.6959 26711.5877
    40507.105 0.0004197 20729.8768 27134.2327
    42732.23 0.0003979 20724.059 27577.8534
    44971.92 0.0003781 20718.2316 28035.3838
    47184.83 0.0003603 20712.4015 28497.6915
    49208.187 0.0003455 20706.5647 28953.5607
    50919.541 0.0003339 20700.7252 29389.5485
    52415.925 0.0003243 20694.8801 29790.2486
    53638.504 0.000317 20689.0303 30139.0417
    54401.137 0.0003125 20683.1748 30419.4168
    54823.004 0.0003101 20677.3157 30616.6896
    54706.819 0.0003107 20671.4509 30720.0213
    54249.896 0.0003134 20665.5824 30724.1577
    53539.081 0.0003175 20659.7082 30630.3834
    52416.574 0.0003243 20653.8294 30446.4356
    50954.799 0.0003337 20647.9468 30185.3181
    49291.386 0.0003449 20642.0577 29863.4838
    47435.677 0.0003584 20636.1658 29498.8985
    45543.211 0.0003734 20630.2673 29109.1137
    43654.63 0.0003895 20624.3651 28710.4109
    41849.51 0.0004063 20618.4591 28316.9253
    40203.14 0.0004229 20612.5476 27940.4758
    38686.971 0.0004394 20606.6313 27590.603
    37413.275 0.0004544 20600.7133 27274.7372
    36442.855 0.0004665 20594.7858 26998.3948
    35672.139 0.0004766 20588.8574 26765.3895
    35178.553 0.0004833 20582.9195 26577.963
    35062.983 0.0004848 20576.9828 26436.9354
    35154.001 0.0004836 20571.0366 26341.7446
    35445.904 0.0004796 20565.0876 26290.5348
    35996.547 0.0004723 20559.1348 26280.144
    36686.954 0.0004634 20553.1765 26306.1164
    37516.841 0.0004532 20547.2134 26362.6054
    38265.66 0.0004443 20541.2477 26442.4471
    38978.276 0.0004362 20535.2772 26537.0207
    39669.576 0.0004285 20529.3011 26636.4525
    40046.856 0.0004245 20523.3203 26729.8157
    40319.254 0.0004216 20517.3359 26805.6539
    40607.022 0.0004186 20511.3457 26852.7932
    40573.879 0.000419 20505.3528 26861.3855
    40341.855 0.0004214 20499.3543 26824.012
    39840.293 0.0004267 20493.3521 26736.5981
    39148.34 0.0004343 20487.3442 26598.8373
    38324.361 0.0004436 20481.3326 26414.0226
    37299.755 0.0004558 20475.3173 26188.32
    36063.227 0.0004715 20469.2953 25929.7112
    34758.29 0.0004891 20463.2706 25646.9152
    33443.904 0.0005084 20457.2432 25348.4853
    32184.801 0.0005283 20451.2112 25042.1753
    30921.829 0.0005498 20445.1705 24734.6648
    29606.781 0.0005743 20439.131 24431.4575
    28550.348 0.0005956 20433.0819 24136.9014
    27543.444 0.0006173 20427.0331 23854.3511
    26480.175 0.0006421 20420.9766 23586.274
    25563.051 0.0006651 20414.9174 23334.3686
    24767.699 0.0006864 20408.8525 23099.7311
    24171.295 0.0007033 20402.7839 22882.9175
    23630.14 0.0007195 20396.7116 22684.0385
    23119.48 0.0007353 20390.6346 22502.832
    22646.964 0.0007507 20384.5549 22338.7401
    22300.921 0.0007623 20378.4705 22190.9621
    21991.116 0.0007731 20372.3805 22058.5208
    21694.447 0.0007836 20366.2867 21940.3184
    21422.298 0.0007936 20360.1902 21835.1817
    21174.641 0.0008029 20354.0871 21741.9032
    20967.382 0.0008108 20347.9812 21659.2901
    20822.835 0.0008164 20341.8716 21586.1835
    20683.877 0.0008219 20335.7564 21521.4851
    20528.695 0.0008281 20329.6384 21464.1818
    20379.36 0.0008342 20323.5158 21413.3466
    20224.202 0.0008406 20317.3884 21368.1515
    20055.157 0.0008477 20311.2583 21327.8691
    19941.373 0.0008525 20305.1226 21291.8644
    19859.64 0.000856 20298.986 21259.6023
    19818.944 0.0008578 20292.8409 21230.6219
    19693.785 0.0008632 20286.696 21204.5565
    19600.52 0.0008673 20280.5424 21181.0932
    19593.922 0.0008676 20274.3901 21160.0004
    19505.211 0.0008716 20268.2272 21141.0867
    19435.733 0.0008747 20262.0645 21124.213
    19424.969 0.0008752 20255.8971 21109.2992
    19392.059 0.0008767 20249.7269 21096.2624
    19353.337 0.0008784 20243.5511 21085.0873
    19310.615 0.0008804 20237.3726 21075.7794
    19336.502 0.0008792 20231.1884 21068.3629
    19331.883 0.000892 20225.0014 21062.8896
    19260.159 0.0009302 20218.8098 21059.4253
    19221.719 0.0009365 20212.6154 21058.056
    19174.071 0.0009388 20206.4163 21058.8777
    19104.496 0.0009422 20200.2135 21062.0007
    19078.889 0.0009118 20194.007 21067.5438
    19086.977 0.0008906 20187.7959 21075.6291
    19138.615 0.0008883 20181.5809 21086.386
    19155.799 0.0008875 20175.3633 21099.9484
    19137.698 0.0008883 20169.141 21116.4307
    19072.84 0.0008913 20162.9139 21135.9575
    19072.003 0.0008913 20156.6851 21158.6424
    19042.204 0.0008928 20150.4517 21184.5804
    18960.998 0.0008966 20144.2174 21213.8567
    18956.532 0.0008968 20137.9726 21246.5221
    18972.054 0.000896 20131.7309 21282.6248
    19005.324 0.0008945 20125.4786 21321.9754
    19039.459 0.0008929 20119.2295 21364.9128
    19091.961 0.0008904 20112.9698 21411.1634
    19169.112 0.0008868 20106.7122 21460.605
    19193.999 0.0008857 20100.448 21513.0277
    19228.619 0.0008841 20094.1811 21568.1562
    19281.042 0.0008817 20087.9094 21625.6199
    19375.889 0.0008774 20081.6341 21684.9509
    19438.283 0.0008745 20075.357 21745.5776
    19456.261 0.0008738 20069.0742 21806.822
    19488.603 0.0008723 20062.7886 21867.9284
    19531.468 0.0008704 20056.4994 21928.0882
    19586.171 0.000868 20050.2054 21986.4945
    19617.934 0.0008665 20043.9097 22042.4154
    19661.51 0.0008646 20037.6093 22095.2631
    19720.297 0.0008621 20031.3071 22144.6715
    19741.044 0.0008611 20024.9993 22190.5483
    19767.648 0.00086 20018.6877 22233.1046
    19802.602 0.0008585 20012.3743 22272.8359
    19803.695 0.0008584 20006.0553 22310.4645
    19836.653 0.000857 19999.7345 22346.8708
    19905.889 0.000854 19993.4091 22382.9865
    19911.828 0.0008538 19987.0828 22419.711
    19942.274 0.0008525 19980.7499 22457.8109
    20000.312 0.00085 19974.4161 22497.872
    20040.518 0.0008483 19968.0758 22540.2229
    20107.648 0.0008454 19961.7356 22584.9213
    20202.832 0.0008415 19955.3868 22631.6978
    20211.913 0.0008411 19949.0382 22679.9711
    20311.496 0.000837 19942.6849 22728.8033
    20501.444 0.0008292 19936.3298 22776.9245
    20575.618 0.0008262 19929.9691 22822.7316
    20666.856 0.0008226 19923.6056 22864.3458
    20774.645 0.0008183 19917.2413 22899.6783
    20885.741 0.000814 19910.8703 22926.5375
    20922.543 0.0008125 19904.4976 22942.7952
    20891.584 0.0008137 19898.1221 22946.5486
    20945.819 0.0008116 19891.742 22936.3047
    20950.829 0.0008114 19885.359 22911.1398
    20910.362 0.000813 19878.9724 22870.7937
    20839.936 0.0008157 19872.583 22815.7015
    20753.923 0.0008191 19866.1899 22746.936
    20654.111 0.0008231 19859.7931 22666.0885
    20550.698 0.0008272 19853.3944 22575.1092
    20421.554 0.0008325 19846.9921 22476.13
    20272.8 0.0008386 19840.586 22371.3112
    20170.531 0.0008428 19834.1772 22262.72
    20076.293 0.0008468 19827.7686 22152.2471
    19989.03 0.0008505 19821.3494 22041.5431
    19908.635 0.0008539 19814.9343 21932.0442
    19855.903 0.0008562 19808.5096 21824.921
    19819.063 0.0008578 19802.087 21721.1517
    19690.215 0.0008634 19795.6568 21621.4962
    19571.461 0.0008686 19789.2258 21526.562
    19467.759 0.0008733 19782.7911 21436.7996
    19461.188 0.0008735 19776.3527 21352.5377
    19463.997 0.0008734 19769.9134 21274.0017
    19472.119 0.000873 19763.4685 21201.3202
    19460.815 0.0008736 19757.0218 21134.5551
    19481.457 0.0008726 19750.5718 21073.7018
    19513.8 0.0008712 19744.1186 21018.7071
    19427.603 0.0008751 19737.6632 20969.4821
    19419.543 0.0008754 19731.2045 20925.9091
    19462.47 0.0008735 19724.7421 20887.8564
    19474.899 0.0008729 19718.2764 20855.1904
    19533.182 0.0008703 19711.808 20827.7856
    19619.129 0.0008665 19705.3368 20805.5371
    19678.387 0.0008639 19698.8643 20788.3741
    19769.202 0.0008599 19692.3877 20776.2668
    19866.206 0.0008557 19685.9097 20769.2496
    19849.281 0.0008565 19679.4251 20767.4199
    19894.98 0.0008545 19672.9382 20770.9693
    19987.345 0.0008505 19666.4505 20780.186
    20135.055 0.0008443 19659.9605 20795.4597
    20290.325 0.0008378 19653.4668 20817.3466
    20457.909 0.000831 19646.966 20846.4122
    20678.483 0.0008221 19640.4658 20883.4915
    20859.761 0.000815 19633.9629 20929.5123
    21032.788 0.0008083 19627.4596 20985.5532
    21299.114 0.0007982 19620.9477 21052.8217
    21593.527 0.0007873 19614.4356 21132.6701
    21909.342 0.000776 19607.9216 21226.5517
    22258.417 0.0007638 19601.4068 21336.0062
    22725.173 0.0007481 19594.8834 21462.6277
    23253.119 0.0007354 19588.3607 21607.9928
    23766.073 0.0007475 19581.8352 21773.6673
    24417.138 0.0007373 19575.3104 21961.0814
    25145.291 0.0007159 19568.7765 22171.501
    25898.48 0.0006951 19562.2437 22405.9563
    26847.908 0.0006534 19555.7067 22665.1341
    27953.036 0.0006083 19549.1699 22949.3144
    29337.361 0.0005796 19542.624 23258.2541
    30788.527 0.0005523 19536.0811 23591.1195
    32301.708 0.0005264 19529.5331 23946.3239
    33952.17 0.0005008 19522.9862 24321.4275
    35751.298 0.0004757 19516.4307 24712.947
    37583.384 0.0004524 19509.8739 25116.2065
    39254.154 0.0004331 19503.3178 25525.1188
    40870.233 0.000416 19496.7589 25931.9924
    42423.139 0.0004008 19490.1968 26327.4241
    43815.401 0.000388 19483.627 26700.3064
    44890.347 0.0003787 19477.0593 27038.1083
    45737.943 0.0003717 19470.4884 27327.4475
    46230.194 0.0003677 19463.9176 27555.1224
    46275.409 0.0003674 19457.3388 27709.4271
    46038.79 0.0003693 19450.7615 27781.628
    45442.796 0.0003741 19444.1796 27767.1903
    44645.435 0.0003808 19437.6007 27666.5091
    43619.539 0.0003898 19431.0103 27484.8208
    42063.509 0.0004042 19424.422 27231.4007
    40404.379 0.0004208 19417.83 26918.2779
    38693.646 0.0004394 19411.2396 26558.7699
    36942.068 0.0004603 19404.6416 26166.1458
    35099.225 0.0004845 19398.0432 25752.7639
    33247.494 0.0005114 19391.4426 25329.4615
    31476.669 0.0005402 19384.8416 24905.3659
    29873.787 0.0005693 19378.233 24487.8861
    28377.375 0.0005992 19371.6255 24082.8825
    27027.717 0.0006291 19365.0153 23694.8214
    25880.643 0.000657 19358.4043 23326.9956
    24860.977 0.0006839 19351.7876 22981.687
    24016.637 0.0007079 19345.1705 22660.343
    23323.434 0.000729 19338.5507 22363.687
    22712.261 0.0007485 19331.932 22091.8514
    22195.436 0.0007659 19325.3067 21844.4577
    21737.105 0.0007821 19318.6776 21620.7354
    21347.141 0.0007964 19312.0492 21419.5934
    21094.758 0.0008059 19305.4165 21239.7393
    20745.43 0.0008195 19298.786 21079.5796
    20421.298 0.0008325 19292.1473 20937.5438
    20238.758 0.00084 19285.5088 20811.987
    20065.61 0.0008472 19278.8695 20701.2596
    19923.747 0.0008533 19272.2298 20603.7585
    19854.1 0.0008563 19265.582 20517.9497
    19714.444 0.0008623 19258.9359 20442.418
    19557.718 0.0008692 19252.2864 20375.8501
    19405.256 0.000876 19245.6386 20317.0836
    19370.527 0.0008776 19238.9827 20265.025
    19337.509 0.0008791 19232.326 20218.7702
    19238.316 0.0008837 19225.6684 20177.5139
    19172.276 0.0008867 19219.0115 20140.5659
    19101.099 0.00089 19212.347 20107.3297
    19000.368 0.0008947 19205.6821 20077.343
    18943.906 0.0008974 19199.0164 20049.7809
    18894.971 0.0008997 19192.3504 20025.047
    18840.27 0.0009023 19185.6782 20002.4958
    18846.76 0.000902 19179.0051 19981.9059
    18846.906 0.000902 19172.3303 19963.0944
    18806.171 0.000904 19165.6571 19945.9222
    18803.34 0.0009041 19158.9792 19930.2735
    18811.807 0.0009037 19152.2961 19916.0677
    18827.255 0.0009029 19145.6146 19903.2577
    18788.733 0.0009048 19138.9298 19891.8202
    18759.645 0.0009062 19132.2462 19881.7279
    18768.949 0.0009058 19125.554 19872.9965
    18862.15 0.0009013 19118.8648 19865.672
    18935.981 0.0008978 19112.1714 19859.803
    18945.334 0.0008973 19105.4806 19855.4736
    18996.098 0.0008949 19098.7812 19852.7713
    19056.901 0.0008921 19092.0839 19851.8277
    19122.997 0.000889 19085.3838 19852.7803
    19129.991 0.0008887 19078.6844 19855.7962
    19149.347 0.0008878 19071.9778 19861.0511
    19206.46 0.0008851 19065.2728 19868.7547
    19298.507 0.0008809 19058.5655 19879.119
    19432.755 0.0008748 19051.8603 19892.3836
    19628.807 0.0008661 19045.1456 19908.7509
    19766.344 0.00086 19038.4329 19928.4723
    19924.253 0.0008532 19031.718 19951.766
    20128.071 0.0008446 19025.0052 19978.8428
    20331.076 0.0008362 19018.2837 20009.8724
    20572.416 0.0008264 19011.5639 20045.0097
    20873.648 0.0008144 19004.8418 20084.3491
    21205.781 0.0008017 18998.1208 20127.9346
    21571.375 0.0007881 18991.397 20175.7324
    21981.885 0.0007734 18984.6661 20227.6243
    22520.5 0.0007549 18977.9387 20283.4069
    23086.416 0.0007364 18971.2076 20342.7412
    23672.084 0.0007181 18964.4796 20405.1628
    24312.746 0.0006993 18957.7419 20470.0247
    24924.004 0.0006821 18951.0069 20536.5175
    25486.403 0.000667 18944.2696 20603.5986
    26019.959 0.0006534 18937.5339 20670.0386
    26534.576 0.0006407 18930.791 20734.3685
    27026.869 0.000629 18924.0492 20794.9889
    27361.621 0.0006437 18917.3047 20850.2324
    27617.113 0.0006518 18910.5628 20898.5376
    27784.5 0.0006479 18903.8132 20938.6236
    27706.285 0.0006497 18897.0648 20969.6937
    27565.793 0.000642 18890.3155 20991.6199
    27367.42 0.0006225 18883.5673 21005.0209
    27042.262 0.0006287 18876.8115 21011.1993
    26649.573 0.0006379 18870.0564 21012.093
    26183.027 0.0006493 18863.3004 21010.0633
    25638.446 0.0006631 18856.5465 21007.6833
    25061.174 0.0006784 18849.7835 21007.5987
    24449.632 0.0006953 18843.025 21012.3686
    23759.523 0.0007156 18836.2613 21024.0801
    23157.876 0.0007341 18829.5012 21045.5487
    22661.705 0.0007502 18822.7364 21078.459
    22234.857 0.0007646 18815.9682 21124.6024
    21828.931 0.0007788 18809.2003 21185.5736
    21443.834 0.0007928 18802.4315 21262.7688
    21174.315 0.0008029 18795.6638 21357.3918
    20900.905 0.0008134 18788.8885 21470.4376
    20620.414 0.0008244 18782.1163 21602.684
    20399.734 0.0008333 18775.3412 21754.6895
    20316.76 0.0008368 18768.5683 21926.6643
    20376.396 0.0008343 18761.7877 22118.5574
    20281.784 0.0008382 18755.0093 22329.9331
    20192.853 0.0008419 18748.228 22559.8963
    20110.887 0.0008453 18741.4513 22807.0864
    20159.651 0.0008433 18734.665 23069.3838
    20183.989 0.0008423 18727.8817 23344.1623
    20183.898 0.0008423 18721.0967 23627.8486
    20126.601 0.0008447 18714.3127 23916.8468
    20118.584 0.000845 18707.5216 24206.3156
    20156.378 0.0008434 18700.7336 24491.4945
    20155.744 0.0008434 18693.9428 24767.6581
    20132.819 0.0008444 18687.1546 25030.5961
    20089.483 0.0008462 18680.3582 25276.9512
    20044.454 0.0008481 18673.5644 25504.4645
    20017.387 0.0008492 18666.7712 25711.9208
    20002.731 0.0008499 18659.9768 25898.8823
    19892.264 0.0008546 18653.1805 26065.2345
    19773.566 0.0008597 18646.379 26210.648
    19650.692 0.0008651 18639.5791 26334.115
    19591.271 0.0008678 18632.7779 26433.6241
    19483.492 0.0008725 18625.9793 26506.0986
    19339.857 0.000879 18619.1735 26547.5698
    19272.87 0.0008821 18612.3693 26553.6625
    19183.371 0.0008862 18605.5638 26520.2019
    19083.758 0.0008908 18598.7614 26443.9427
    19108.79 0.0008896 18591.9503 26323.2354
    19056.532 0.0008921 18585.1433 26158.4836
    18944.422 0.0008974 18578.3325 25952.2046
    18831.842 0.0009027 18571.5267 25708.936
    18791.068 0.0009047 18564.7118 25434.5766
    18795.541 0.0009045 18557.8986 25135.9137
    18696.841 0.0009093 18551.0854 24819.9505
    18619.505 0.000913 18544.2734 24493.4262
    18559.565 0.000916 18537.4562 24162.4754
    18520.66 0.0009179 18530.6391 23832.4514
    18470.356 0.0009204 18523.8226 23507.7012
    18415.088 0.0009231 18517.0063 23191.8874
    18389.346 0.0009244 18510.1843 22887.8297
    18380.533 0.0009249 18503.3648 22597.6736
    18381.246 0.0009249 18496.5435 22322.9649
    18364.831 0.0009257 18489.7234 22064.7594
    18395.839 0.0009241 18482.901 21823.6919
    18448.128 0.0009215 18476.0747 21600.0559
    18421.098 0.0009229 18469.2506 21393.8714
    18384.323 0.0009247 18462.4247 21204.9206
    18348.848 0.0009265 18455.6014 21032.8155
    18369.495 0.0009254 18448.7718 20877.0174
    18406.521 0.0009236 18441.9444 20736.9058
    18447.822 0.0009215 18435.1156 20611.7858
    18449.325 0.0009215 18428.2889 20500.9332
    18456.66 0.0009211 18421.456 20403.6106
    18468.368 0.0009205 18414.6252 20319.1175
    18486.176 0.0009196 18407.7926 20246.7827
    18473.168 0.0009203 18400.9626 20186.0054
    18454.83 0.0009212 18394.1269 20136.2488
    18510.1 0.0009184 18387.2927 20097.0808
    18564.659 0.0009157 18380.4587 20068.1592
    18622.606 0.0009128 18373.6254 20049.2484
    18701.952 0.000909 18366.7868 20040.2138
    18735.562 0.0009074 18359.9498 20041.0508
    18752.67 0.0009065 18353.1119 20051.8225
    18810.54 0.0009038 18346.2767 20072.7241
    18834.167 0.0009026 18339.4352 20104.0207
    18859.196 0.0009014 18332.5958 20146.0715
    18978.522 0.0008958 18325.7551 20199.2887
    19056.083 0.0008921 18318.9175 20264.1382
    19123.04 0.000889 18312.0766 20341.1021
    19236.747 0.0008837 18305.2309 20430.6711
    19362.074 0.000878 18298.3893 20533.3265
    19497.434 0.0008719 18291.5454 20649.4858
    19653.043 0.000865 18284.7051 20779.5036
    19789.098 0.0008591 18277.858 20923.6384
    19930.243 0.000853 18271.013 21081.9489
    20130.55 0.0008445 18264.1677 21254.3869
    20345.703 0.0008356 18257.324 21440.6792
    20578.781 0.0008261 18250.4755 21640.2573
    20857.693 0.0008151 18243.6292 21852.2887
    21197.858 0.0008238 18236.7819 22075.5575
    21573.223 0.0008344 18229.9368 22308.4278
    21984.436 0.0008188 18223.085 22548.7556
    22417.592 0.000803 18216.2358 22793.8574
    22892.3 0.0007797 18209.3866 23040.4287
    23485.624 0.0007314 18202.5411 23284.5475
    24132.969 0.0007045 18195.6874 23521.7034
    24815.578 0.0006851 18188.8372 23746.9692
    25547.547 0.0006655 18181.9862 23955.204
    26213.188 0.0006486 18175.1348 24141.4086
    26852.183 0.0006331 18168.2831 24301.1239
    27484.896 0.0006186 18161.431 24430.8235
    28032.871 0.0006065 18154.5781 24528.2251
    28556.932 0.0005953 18147.7253 24592.4447
    29101.19 0.0005842 18140.8717 24623.9775
    29547.315 0.0005754 18134.0187 24624.5223
    29921.762 0.0005682 18127.1644 24596.6969
    30181.38 0.0005633 18120.3111 24543.599
    30406.486 0.0005591 18113.4571 24469.0826
    30549.197 0.0005565 18106.6017 24376.7001
    30486.539 0.0005576 18099.7474 24270.1229
    30421.771 0.0005588 18092.8927 24152.9171
    30380.016 0.0005596 18086.0363 24028.5045
    30403.812 0.0005591 18079.1799 23900.1447
    30162.455 0.0005636 18072.3252 23770.9091
    29876.355 0.000569 18065.4686 23643.6382
    29682.424 0.0005727 18058.6117 23520.8983
    29508.965 0.0005761 18051.7554 23404.9174
    29326.764 0.0005797 18044.8993 23297.5197
    29107.364 0.000584 18038.0413 23200.0768
    28884.196 0.0005886 18031.1839 23113.4697
    28680.252 0.0005927 18024.3272 23038.061
    28525.884 0.000596 18017.4691 22973.7048
    28383.936 0.0005989 18010.6121 22919.6475
    28214.807 0.0006025 18003.7548 22874.6599
    27974.15 0.0006077 17996.8971 22836.944
    27771.643 0.0006121 17990.0381 22804.1619
    27585.87 0.0006162 17983.1802 22773.4787
    27416.7 0.0006201 17976.3229 22741.6442
    27095.162 0.0006274 17969.4633 22705.1578
    26766.402 0.0006351 17962.6062 22660.5322
    26499.448 0.0006415 17955.7474 22604.6078
    26074.977 0.000652 17948.8896 22534.988
    25614.36 0.0006637 17942.0305 22450.1359
    25151.033 0.0006759 17935.1715 22349.9164
    24743.217 0.0006871 17928.3132 22235.4064
    24318.21 0.0006991 17921.4545 22108.7953
    23835.036 0.0007132 17914.5969 21973.0972
    23459.534 0.0007247 17907.7389 21831.8315
    23054.438 0.0007374 17900.8801 21688.5036
    22550.408 0.0007539 17894.0214 21546.6
    22176.473 0.0007666 17887.1634 21409.2239
    21857.365 0.0007778 17880.3054 21279.043
    21595.85 0.0007872 17873.4461 21158.2602
    21276.828 0.000799 17866.588 21048.634
    20998.033 0.0008096 17859.7304 20951.5058
    20810.177 0.0008169 17852.8725 20867.8453
    20643.814 0.0008235 17846.0142 20798.2937
    20469.221 0.0008305 17839.157 20743.1973
    20274.136 0.0008385 17832.299 20702.6499
    20161.941 0.0008432 17825.4421 20676.4481
    20097.629 0.0008459 17818.5843 20664.2065
    20092.832 0.0008461 17811.7281 20665.306
    20078.518 0.0008467 17804.8706 20678.9053
    20093.989 0.000846 17798.0141 20703.9539
    20160.132 0.0008432 17791.1569 20739.2189
    20237.532 0.00084 17784.3007 20783.1322
    20277.188 0.0008384 17777.4446 20834.0116
    20255.195 0.0008393 17770.5882 20889.9028
    20355.254 0.0008352 17763.7324 20948.6208
    20444.735 0.0008315 17756.8772 21007.7607
    20495.908 0.0008295 17750.0222 21064.7334
    20525.12 0.0008283 17743.1672 21116.8215
    20583.881 0.0008259 17736.3129 21161.2756
    20689.554 0.0008217 17729.4582 21195.4283
    20683.742 0.0008219 17722.6042 21216.8534
    20666.126 0.0008226 17715.7507 21223.5167
    20647.533 0.0008233 17708.8959 21213.9242
    20573.497 0.0008263 17702.0431 21187.2411
    20521.939 0.0008284 17695.191 21143.3816
    20508.038 0.0008289 17688.338 21082.8308
    20451.245 0.0008313 17681.4862 21006.8251
    20361.602 0.0008349 17674.6339 20917.0464
    20232.956 0.0008402 17667.7833 20815.5617
    20082.587 0.0008465 17660.9318 20704.471
    19892.38 0.0008546 17654.0818 20586.0472
    19653.053 0.000865 17647.2311 20462.4305
    19548.996 0.0008696 17640.3809 20335.5918
    19411.992 0.0008757 17633.5323 20207.3012
    19223.838 0.0008843 17626.6834 20079.0994
    19065.805 0.0008917 17619.8345 19952.2741
    18921.188 0.0008985 17612.9863 19827.9173
    18790.784 0.0009047 17606.1382 19706.9113
    18734.337 0.0009074 17599.2912 19589.9618
    18655.605 0.0009112 17592.4448 19477.6156
    18547.31 0.0009166 17585.5986 19370.2815
    18387.522 0.0009245 17578.7534 19268.2512
    18290.407 0.0009294 17571.9074 19171.7096
    18265.644 0.0009307 17565.0639 19080.7575
    18243.657 0.000967 17558.2205 18995.4119
    18203.607 0.0009888 17551.3773 18915.6258
    18143.855 0.0009921 17544.5332 18841.2946
    18114.363 0.0009937 17537.6902 18772.2686
    18054.74 0.000997 17530.8493 18708.3584
    17962.905 0.0010021 17524.0075 18649.339
    17981.85 0.0009636 17517.1673 18594.9723
    17994.873 0.0009447 17510.3268 18544.9839
    18000.919 0.0009444 17503.4873 18499.1128
    17975.644 0.0009457 17496.6489 18457.0685
    17954.159 0.0009469 17489.8107 18418.59
    17935.718 0.0009479 17482.9735 18383.3798
    17832.794 0.0009533 17476.1365 18351.183
    17777.594 0.0009563 17469.3 18321.7451
    17768.56 0.0009567 17462.4647 18294.8248
    17802.632 0.0009549 17455.6295 18270.1945
    17823.837 0.0009538 17448.7944 18247.6438
    17832.647 0.0009533 17441.9618 18226.9815
    17820.066 0.000954 17435.1294 18208.029
    17835.078 0.0009532 17428.297 18190.6266
    17871.613 0.0009512 17421.4653 18174.6322
    17817.257 0.0009541 17414.6352 18159.9195
    17782.447 0.000956 17407.8057 18146.3755
    17768.382 0.0009567 17400.9763 18133.7768
    17845.174 0.0009527 17394.1479 18122.289
    17830.928 0.0009534 17387.3207 18111.7139
    17744.602 0.000958 17380.4941 18101.9885
    17733.357 0.0009586 17373.6686 18093.0605
    17762.545 0.0009571 17366.8427 18084.8844
    17820.759 0.000954 17360.0183 18077.426
    17819.723 0.000954 17353.1946 18070.6555
    17808.848 0.0009546 17346.3725 18064.5512
    17789.256 0.0009556 17339.5499 18059.0941
    17754.935 0.0009575 17332.729 18054.2746
    17754.227 0.0009575 17325.9092 18050.1093
    17776.944 0.0009563 17319.0904 18046.5485
    17775.176 0.0009564 17312.2722 18043.618
    17812.844 0.0009544 17305.4542 18041.3239
    17876.389 0.000951 17298.6377 18039.6795
    17907.387 0.0009493 17291.8219 18038.7003
    17936.952 0.0009477 17285.0076 18038.4094
    17961.735 0.0009465 17278.1929 18038.8336
    17948.568 0.0009472 17271.3804 18040.0123
    17945.796 0.0009473 17264.5684 18041.9871
    17953.745 0.0009469 17257.7579 18044.8157
    17994.881 0.0009447 17250.9481 18048.5654
    18053.126 0.0009416 17244.1394 18053.3204
    18117.371 0.0009384 17237.3313 18059.1822
    18137.507 0.0009373 17230.5233 18066.2889
    18205.146 0.0009338 17223.7178 18074.7608
    18286.824 0.0009296 17216.9125 18084.7875
    18243.816 0.0009318 17210.1082 18096.5788
    18283.621 0.0009298 17203.3055 18110.3793
    18368.97 0.0009255 17196.5039 18126.4798
    18415.991 0.0009231 17189.7034 18145.182
    18444.427 0.0009217 17182.903 18166.8541
    18474.806 0.0009202 17176.1042 18191.894
    18590.903 0.0009144 17169.3065 18220.7301
    18677.08 0.0009102 17162.5113 18253.8187
    18745.265 0.0009069 17155.7147 18291.6252
    18808.275 0.0009039 17148.9203 18334.6254
    18859.821 0.0009014 17142.1274 18383.2773
    18925.224 0.0008983 17135.3351 18438.006
    19106.931 0.0008897 17128.5434 18499.1839
    19221.599 0.0008844 17121.7547 18567.1091
    19315.659 0.0008801 17114.9652 18641.9714
    19491.606 0.0008722 17108.1787 18723.8477
    19588.57 0.0008679 17101.3923 18812.6242
    19648.637 0.0008652 17094.607 18908.0254
    19727.678 0.0008618 17087.8223 19009.5477
    19853.505 0.0008563 17081.0392 19116.3806
    19986.135 0.0008506 17074.2581 19227.4223
    20040.214 0.0008483 17067.4781 19341.1779
    20129.935 0.0008445 17060.6982 19455.7267
    20224.481 0.0008405 17053.9209 19568.7067
    20263.799 0.0008389 17047.1447 19677.352
    20291.683 0.0008378 17040.369 19778.6401
    20311.96 0.000837 17033.5949 19869.5782
    20322.166 0.0008365 17026.8219 19947.5433
    20347.185 0.0008355 17020.05 20010.8107
    20377.864 0.0008342 17013.2797 20058.901
    20404.901 0.0008331 17006.5105 20092.8066
    20388.661 0.0008338 16999.7433 20114.9531
    20358.838 0.000835 16992.9767 20128.9183
    20347.696 0.0008355 16986.2121 20139.0249
    20318.235 0.0008367 16979.4477 20149.9118
    20288.869 0.0008379 16972.6858 20166.2078
    20287.407 0.000838 16965.924 20192.314
    20394.895 0.0008335 16959.1648 20232.3197
    20509.632 0.0008289 16952.4071 20289.9788
    20499.787 0.0008293 16945.6491 20368.5351
    20525.848 0.0008282 16938.8941 20471.5776
    20592.33 0.0008255 16932.1397 20601.8415
    20748.668 0.0008193 16925.3868 20762.0494
    20865.798 0.0008147 16918.6355 20954.7161
    20992.822 0.0008098 16911.8858 21182.0925
    21196.714 0.000802 16905.1367 21446.2032
    21379.132 0.0007952 16898.3896 21748.7806
    21604.605 0.0007869 16891.6446 22091.2193
    21984.255 0.0007733 16884.8997 22474.5229
    22371.238 0.000782 16878.1569 22899.2501
    22776.495 0.0007903 16871.4161 23365.4318
    23228.04 0.000775 16864.6769 23872.4896
    23760.914 0.0007576 16857.9378 24419.1251
    24319.776 0.0007326 16851.2017 25003.2068
    24879.119 0.0006893 16844.4662 25621.5994
    25698.784 0.0006616 16837.7323 26269.9963
    26576.961 0.0006397 16831 26942.5305
    27400.278 0.0006205 16824.2697 27632.228
    28175.742 0.0006034 16817.5399 28329.7533
    28947.13 0.0005873 16810.8128 29023.9343
    29743.701 0.0005716 16804.0867 29701.5319
    30436.181 0.0005586 16797.3627 30347.4123
    31060.003 0.0005473 16790.6392 30945.0219
    31585.019 0.0005383 16783.9188 31477.2514
    31987.779 0.0005315 16777.199 31927.6681
    32284.693 0.0005266 16770.4807 32282.0187
    32406.321 0.0005246 16763.7641 32529.7275
    32437.191 0.0005241 16757.0494 32665.1058
    32377.328 0.0005251 16750.3359 32687.9236
    32161.854 0.0005286 16743.6239 32603.2471
    31758.898 0.0005353 16736.9144 32420.5528
    31323.604 0.0005427 16730.2061 32152.3783
    30914.888 0.0005499 16723.4993 31812.9173
    30412.979 0.000559 16716.7945 31416.7911
    29859.837 0.0005694 16710.0908 30978.3179
    29242.518 0.0005814 16703.3897 30511.1271
    28686.716 0.0005926 16696.6896 30028.1128
    28164.442 0.0006036 16689.9916 29541.4438
    27683.916 0.0006141 16683.2947 29062.53
    27264.479 0.0006235 16676.5998 28601.8314
    26925.966 0.0006314 16669.9065 28168.6562
    26722.442 0.0006362 16663.2157 27770.9087
    26614.938 0.0006388 16656.526 27414.961
    26574.745 0.0006397 16649.8384 27105.5907
    26627.777 0.0006384 16643.1518 26846.0132
    26748.573 0.0006355 16636.4678 26637.9748
    26941.808 0.000631 16629.7853 26481.86
    27245.483 0.000624 16623.1049 26376.8052
    27593.607 0.0006161 16616.426 26320.8043
    27940.97 0.0006084 16609.7487 26310.7979
    28274.001 0.0006013 16603.074 26342.5124
    28707.866 0.0005922 16596.4008 26411.4402
    29172.702 0.0005827 16589.7277 26511.5218
    29663.697 0.0005731 16583.0586 26636.1158
    30109.151 0.0005646 16576.3901 26777.8171
    30521.349 0.000557 16569.7246 26928.5453
    30889.673 0.0005503 16563.0597 27079.6415
    31282.827 0.0005434 16556.3968 27222.046
    31656.98 0.000537 16549.737 27346.5357
    31995.746 0.0005313 16543.0783 27444.0507
    31958.614 0.0005319 16536.4211 27506.1334
    31766.916 0.0005352 16529.7669 27525.4196
    31408.999 0.0005413 16523.1138 27496.1566
    31129.407 0.0005461 16516.4628 27414.6822
    30766.969 0.0005526 16509.8138 27279.5756
    30268.807 0.0005616 16503.1664 27091.951
    29752.664 0.0005714 16496.521 26855.0808
    29206.56 0.0005821 16489.8776 26574.1213
    28620.205 0.000594 16483.2364 26255.5297
    27950.699 0.0006083 16476.5971 25906.4823
    27264.276 0.0006236 16469.9599 25534.418
    26565.074 0.00064 16463.3248 25146.4467
    25908.662 0.0006562 16456.6912 24749.2658
    25255.718 0.0006732 16450.0592 24348.8501
    24602.68 0.000691 16443.4301 23950.3663
    24074.209 0.0007062 16436.8027 23558.2212
    23537.336 0.0007223 16430.1768 23176.0666
    22977.816 0.0007399 16423.5539 22806.8448
    22460.413 0.0007569 16416.9322 22452.4433
    21997.637 0.0007728 16410.3129 22115.5583
    21599.849 0.0007871 16403.6952 21797.0409
    21254.896 0.0007998 16397.08 21497.7781
    20958.524 0.0008111 16390.4674 21218.29
    20717.461 0.0008206 16383.8558 20958.7742
    20410.144 0.0008329 16377.2468 20719.1558
    20130.95 0.0008445 16370.6398 20499.1153
    19888.202 0.0008548 16364.0353 20298.1288
    19726.506 0.0008618 16357.4329 20115.4954
    19586.628 0.000868 16350.8321 19950.3646
    19468.11 0.0008732 16344.2328 19801.7643
[truncated: 757,094 more chars]
